# Supplementary material for: Prevalence of HIV and willingness to uptake preventive services among female sex workers in Kano State, Nigeria
Source: PLoS One. 2025 Apr 10;20(4):e0319942. doi: 10.1371/journal.pone.0319942 (PMC11984740; doi:10.1371/journal.pone.0319942)
Supplement: S1 Data — (XLSX) [file pone.0319942.s001.xlsx]

## Sheet: Sheet1
@_index	LGAID	latitude	longitude	InterviewersName	Group	@2.Education	@3.Age	@4.Haveyoueverabuseddrugs	@5.Haveyoueverinjecteddrugs	@7.Ageoffirstsexualdebut	Reasonforfirstsexualintercourse	Haveyoubeensexuallyactiveinthelast3months	@10.Whatformofsexualintercoursehaveyouenagedininthelast3months	Vaginal	Anal	Oral	@11.Howoftendoyouusecondomwhenyouhadsexinthelast3months	@12.Didyouusecondomduringyourlastsexualencounter	@13.Howmanysexualpartnershavehadduringthelast3months	@14.Whatformoftransactionalsexhaveyouengagedin	@15a.AttendregularmeetingsorganizedtodiscussHIVrelatedissues	@15b.Allowpeopletoaskyouquestionsaboutyourriskbehaviour	@15c.FollowaplantohelpyouaddressyourHIVrisk	@15d.Receiveandusecondom	@15e.Receiveanduselubricant	@15f.VisitclinicsforSTIcheckups	@15g.VisitClinicsforcervicalcancerscreening	@15h.GotopublicclinictogetHIVrelatedservices	@15i.GotoprivateclinictogetHIVrelatedservices	@15j.GotopeerledclinictogetHIVrelatedservices	@15k.Attendpublicclinicsifaccompaniedbypeers	@15l.Attendprivateclinicsifaccompaniedbypeers	@15m.Attendpeerledclinicsifaccompaniedbypeers	@15n.Havepeersfacilitateaccesstoservicesinpublichospitalsifyouen	@15o.Havepeersfacilitateaccesstoservicesinprivatehospitalsifyoue	@15p.HavepeersassistingettingvoluntaryHTS	@15q.HavepeersserveasdrugadherencesupporterifHIVpositive	@16.ArethereobstaclestoaccesstoHIVpreventionservicesfacilities	@17.Ifyeswhichofthefollowingisorareresponsibleforlackofaccesstop	@18.AreyouwillingtoaccessHIVST	Pleasestatereasonsforyourresponseabove11	@19.AreyouwillingtotakePrEP	Pleasestatereasonsforyourresponseabovea	Willing_1	Willing_to_take_HIV_Services	HIV_test_results	Reasons_HIVservice	Obstacles
1	Tarauni	11.9535° N	8.5642° E	Lado Danmarke	FSW	Secondary	25 - 34	No	No	14 - 17 years	Having fun/love	Yes	Anal	No	Yes	No	Always	Yes	More than one	Paid for sex	Willing	Willing	Willing	Willing	Willing	Not willing	Not willing	Willing	Not willing	Willing	Willing	Not willing	Willing	Willing	Not willing	Willing	Willing	Yes	lack of friendly facilities	Yes	I want access service in other to know my status and protect myself as well as my partner (s)	Yes	To protect myself	12	Not willing	Negative	To know and confirm my status	Lack of friendly facilities
2	Fagge	12° 0' 24" N	8° 31' 44" E	Goggo garo	FSW	Tertiary	25 - 34	Yes	No	14 - 17 years	Having fun/love	Yes	Vaginal Oral	Yes	No	Yes	Irregularly	Yes	More than one	Paid & recieved	Not willing	Not willing	Willing	Willing	Willing	Willing	Willing	Willing	Willing	Willing	Willing	Willing	Willing	Not willing	Willing	Willing	Willing	Yes	Inability to address police harrassment	Yes	To know my hiv status even though I've tested myself before	Yes	To prevent getting hiv	14	Willing	Negative	To know and confirm my status	Stigmatization and harassment
3	Fagge	12° 0' 24" N	8° 31' 44" E	Ukuti Tatimo	FSW	Primary	18 - 24	No	No	14 - 17 years	Having fun/love	Yes	Vaginal Oral	Yes	No	Yes	Irregularly	No	More than one	Paid & recieved	Not willing	Willing	Willing	Willing	Willing	Willing	Willing	Willing	Willing	Willing	Willing	Willing	Willing	Willing	Willing	Willing	Willing	Yes	Non-availability of service providers to manage stigma related crisis	Yes	To know about my Hiv status	Yes	To prevent my self from contracting Hiv	16	Willing	Negative	To know and confirm my status	Non-availability of HIV services provider
4	Fagge	12° 0' 24" N	8° 31' 44" E	Aisha idris	FSW	No formal education	25 - 34	Yes	No	14 - 17 years	Having fun/love	Yes	Vaginal Oral	Yes	No	Yes	Irregularly	No	More than one	Recieved gift for sex	Willing	Willing	Willing	Willing	Willing	Willing	Willing	Willing	Willing	Willing	Willing	Willing	Willing	Willing	Willing	Willing	Willing	Yes	lack of knowledge about HIV service provider	Yes	To know if I have hiv or not	Yes	To stop me from getting expose to hiv	17	Willing	Negative	To know and confirm my status	Lack of information and knowledge about HIV services
5	Gwale	11.9868° N	8.5105° E	Abbas	FSW	Tertiary	18 - 24	Yes	No	Below 13 years	Having fun/love	Yes	Anal Oral	No	Yes	Yes	Always	Yes	More than one	Recieved gift for sex	Willing	Not willing	Not willing	Willing	Willing	Willing	Not willing	Not willing	Willing	Not willing	Willing	Not willing	Not willing	Willing	Not willing	Willing	Willing	Yes	Non-availability of service providers to manage stigma related crisis	Yes	Protection	Yes	Protection	9	Not willing	Negative	For further precaution, protection and treatment	Non-availability of HIV services provider
6	Fagge	12° 0' 24" N	8° 31' 44" E	Larai	FSW	Secondary	35 - 45	Yes	No	18 years and above	Having fun/love	Yes	Vaginal	Yes	No	No	Always	Yes	More than one	Paid for sex	Willing	Willing	Willing	Willing	Willing	Willing	Willing	Willing	Willing	Willing	Willing	Willing	Willing	Willing	Willing	Not willing	Willing	No	Inability to provide HIV counselling services	Yes	Protection	Yes	Protection	16	Willing	Positive	For further precaution, protection and treatment	Inability to provide HIV counselling services
7	Gwale	11.9868° N	8.5105° E	Halima	FSW	Tertiary	25 - 34	Yes	Yes	14 - 17 years	Having fun/love	Yes	Vaginal	Yes	No	No	Always	Yes	More than one	No transactional sex	Willing	Willing	Not willing	Willing	Willing	Not willing	Not willing	Willing	Willing	Not willing	Not willing	Not willing	Not willing	Willing	Not willing	Not willing	Willing	Yes	Inability to address police harrassment	Yes	Protection	No	Protection	8	Not willing	Negative	For further precaution, protection and treatment	Stigmatization and harassment
8	Gwale	11.9868° N	8.5105° E	Hassan	FSW	Secondary	18 - 24	Yes	No	18 years and above	To obtain money	Yes	Vaginal	Yes	No	No	Irregularly	Yes	One	Paid for sex	Willing	Willing	Willing	Willing	Willing	Not willing	Willing	Not willing	Willing	Not willing	Willing	Not willing	Not willing	Not willing	Willing	Not willing	Willing	Yes	Non-availability of service providers to manage stigma related crisis	Yes	Protection	No	Am hot certain about it	10	Not willing	Negative	For further precaution, protection and treatment	Non-availability of HIV services provider
9	Tarauni	11.9535° N	8.5642° E	Muhammad	FSW	Tertiary	18 - 24	Yes	No	14 - 17 years	Having fun/love	Yes	Vaginal Anal	Yes	Yes	No	Always	Yes	More than one	Recieved gift for sex	Willing	Willing	Not willing	Willing	Willing	Not willing	Willing	Not willing	Willing	Not willing	Willing	Not willing	Not willing	Not willing	Not willing	Not willing	Willing	No	Inability to provide HIV counselling services	No	I will think about it	Yes	Protection	8	Not willing	Positive	Undeclared reason	Inability to provide HIV counselling services
10	Tarauni	11.9535° N	8.5642° E	Salisu Muhammad Modibbo	FSW	Tertiary	25 - 34	No	No	Below 13 years	Having fun/love	Yes	Oral Anal Vaginal	Yes	Yes	Yes	Irregularly	No	More than one	Paid & recieved	Willing	Willing	Willing	Willing	Willing	Willing	Not willing	Willing	Willing	Willing	Willing	Willing	Willing	Willing	Willing	Willing	Not willing	Yes	Lack of comprehensive services in same place (One Stop Shop)	Yes	To confirm my status	No	Not eligible	15	Willing	Negative	To know and confirm my status	Lack of free accessible and comprehensive services
11	Fagge	12° 0' 24" N	8° 31' 44" E	JO	FSW	Tertiary	25 - 34	No	No	18 years and above	Having fun/love	No		9	9	9	9	9	9	9	Willing	Not willing	Not willing	Willing	Willing	Willing	Willing	Not willing	Willing	Not willing	Not willing	Not willing	Not willing	Not willing	Not willing	Not willing	Not willing	No	Stigmatization by providers	Yes	To know my status	Yes	To prevent transmission of the virus format any infected partner	6	Not willing	Positive	To know and confirm my status	Stigmatization and harassment
12	Tarauni	11.9535° N	8.5642° E	Yahanasu isa danladi	FSW	Secondary	35 - 45	Yes	Yes	18 years and above	Having fun/love	Yes	Vaginal	Yes	No	No	Always	Yes	One	Paid for sex	Willing	Not willing	Not willing	Not willing	Not willing	Not willing	Not willing	Not willing	Not willing	Not willing	Not willing	Not willing	Not willing	Not willing	Not willing	Not willing	Not willing	Yes	Stigmatization by providers	Yes	To know my status	No	No need	1	Not willing	Negative	To know and confirm my status	Stigmatization and harassment
13	Tarauni	11.9535° N	8.5642° E	Yahanasu isa danladi	FSW	Secondary	25 - 34	Yes	Yes	14 - 17 years	Having fun/love	Yes	Vaginal	Yes	No	No	Always	Yes	One	Recieved gift for sex	Not willing	Not willing	Not willing	Willing	Willing	Not willing	Willing	Not willing	Not willing	Not willing	Not willing	Not willing	Not willing	Not willing	Not willing	Not willing	Not willing	No	Lack of comprehensive services in same place (One Stop Shop)	Yes	To my status	No	Not eligible	3	Not willing	Negative	To know and confirm my status	Lack of free accessible and comprehensive services
14	Tarauni	11.9535° N	8.5642° E	Yahanasu isa danladi	FSW	Secondary	18 - 24	Yes	Yes	14 - 17 years	Having fun/love	Yes	Vaginal	Yes	No	No	Always	Yes	One	Paid for sex	Not willing	Not willing	Not willing	Not willing	Not willing	Not willing	Not willing	Not willing	Not willing	Not willing	Not willing	Not willing	Not willing	Not willing	Not willing	Not willing	Not willing	Not Sure	Lack of comprehensive services in same place (One Stop Shop)	Yes	To know my status	No	Not eligible	0	Not willing	Negative	To know and confirm my status	Lack of free accessible and comprehensive services
15	Tarauni	11.9535° N	8.5642° E	Yahanasu isa danladi	FSW	Tertiary	25 - 34	Yes	Yes	14 - 17 years	Having fun/love	Yes	Vaginal	Yes	No	No	Always	Yes	One	Paid for sex	Not willing	Not willing	Not willing	Not willing	Not willing	Not willing	Not willing	Not willing	Not willing	Not willing	Not willing	Not willing	Not willing	Not willing	Not willing	Not willing	Not willing	No	Lack of accessible free services	Yes	T0 my status	No	Not eligible	0	Not willing	Negative	To know and confirm my status	Lack of free accessible and comprehensive services
16	Tarauni	11.9535° N	8.5642° E	Muhammad hassan	FSW	Secondary	18 - 24	No	No	99	99	No		9	9	9	9	9	9	9	Willing	Willing	Willing	Not willing	Not willing	Not willing	Not willing	Not willing	Not willing	Not willing	Not willing	Not willing	Not willing	Not willing	Not willing	Not willing	Not willing	No	Lack of comprehensive services in same place (One Stop Shop)	Yes	To know my status	No	No need for now	3	Not willing	Positive	To know and confirm my status	Lack of free accessible and comprehensive services
17	Tarauni	11.9535° N	8.5642° E	Yahanasu isa danladi	FSW	Secondary	25 - 34	Yes	Yes	14 - 17 years	Having fun/love	Yes	Vaginal	Yes	No	No	Always	Yes	One	Recieved gift for sex	Not willing	Not willing	Not willing	Not willing	Not willing	Not willing	Not willing	Not willing	Not willing	Not willing	Not willing	Not willing	Not willing	Not willing	Not willing	Not willing	Not willing	No	Lack of accessible free services	Yes	To know my status	No	Not eligible	0	Not willing	Negative	To know and confirm my status	Lack of free accessible and comprehensive services
18	Tarauni	11.9535° N	8.5642° E	Richard bawa frank	FSW	Secondary	18 - 24	No	No	99	99	No		9	9	9	9	9	9	9	Willing	Willing	Willing	Willing	Willing	Willing	Not willing	Willing	Willing	Willing	Willing	Willing	Willing	Willing	Willing	Willing	Willing	Yes	lack of knowledge about HIV service provider	Yes	Of course it very important to a patience to response if possible	Yes	Because it very good an the best of it without any hiv in my body it protect	16	Willing	Negative	To know and confirm my status	Lack of information and knowledge about HIV services
19	Tarauni	11.9535° N	8.5642° E	Yahanasu isa danladi	FSW	Secondary	25 - 34	Yes	Yes	14 - 17 years	Having fun/love	Yes	Vaginal	Yes	No	No	Always	Yes	More than one	Paid for sex	Not willing	Not willing	Not willing	Not willing	Not willing	Not willing	Not willing	Not willing	Not willing	Not willing	Not willing	Not willing	Not willing	Not willing	Not willing	Not willing	Not willing	No	Lack of comprehensive services in same place (One Stop Shop)	Yes	Know my status	No	Not yet	0	Not willing	Negative	To know and confirm my status	Lack of free accessible and comprehensive services
20	Tarauni	11.9535° N	8.5642° E	Richard bawa frank	FSW	Tertiary	18 - 24	No	No	99	99	No		9	9	9	9	9	9	9	Willing	Not willing	Willing	Not willing	Not willing	Willing	Not willing	Willing	Willing	Willing	Not willing	Not willing	Not willing	Not willing	Not willing	Not willing	Not willing	Not Sure	lack of knowledge about HIV service provider	No	Not willing to accept it am ok wit my self	No	No i dont need it	6	Not willing	Negative	To know and confirm my status	Lack of information and knowledge about HIV services
21	Tarauni	11.9535° N	8.5642° E	Richard bawa frank	FSW	Secondary	18 - 24	No	No	99	99	No		9	9	9	9	9	9	9	Willing	Willing	Willing	Not willing	Not willing	Willing	Not willing	Willing	Willing	Willing	Willing	Not willing	Not willing	Not willing	Not willing	Not willing	Not willing	No	Lack of accessible free services	Yes	Yes to protect my self from anything the disease	Yes	Yes	8	Not willing	Negative	For further precaution, protection and treatment	Lack of free accessible and comprehensive services
22	Tarauni	11.9535° N	8.5642° E	Richard bawa frank	FSW	Tertiary	Above 45	No	No	99	99	No		9	9	9	9	9	9	9	Willing	Willing	Willing	Willing	Willing	Willing	Not willing	Willing	Willing	Willing	Willing	Willing	Willing	Willing	Willing	Willing	Willing	Yes	Non-availability of service providers to manage stigma related crisis	Yes	Respond to get well in ur health	Yes	It important to use it very well	16	Willing	Negative	For further precaution, protection and treatment	Non-availability of HIV services provider
23	Tarauni	11.9535° N	8.5642° E	Muhammad hassan	FSW	Secondary	25 - 34	No	No	99	99	No		9	9	9	9	9	9	9	Willing	Willing	Willing	Willing	Willing	Willing	Not willing	Willing	Willing	Willing	Willing	Willing	Willing	Willing	Willing	Willing	Willing	Yes	lack of friendly facilities	Yes	To know my status	No	No need	16	Willing	Negative	To know and confirm my status	Lack of friendly facilities
24	Tarauni	11.9535° N	8.5642° E	Muhammad hassan	FSW	Primary	18 - 24	No	No	99	99	No		9	9	9	9	9	9	9	Not willing	Not willing	Not willing	Not willing	Not willing	Not willing	Not willing	Not willing	Not willing	Not willing	Not willing	Not willing	Not willing	Not willing	Not willing	Not willing	Not willing	No	Lack of comprehensive services in same place (One Stop Shop)	Yes	To know my status	No	No need	0	Not willing	Negative	To know and confirm my status	Lack of free accessible and comprehensive services
25	Tarauni	11.9535° N	8.5642° E	Zainab Abdullahi Musa	FSW	Primary	18 - 24	No	No	Below 13 years	Having fun/love	Yes	Vaginal	Yes	No	No	Irregularly	No	More than one	Recieved gift for sex	Willing	Willing	Willing	Willing	Willing	Willing	Willing	Willing	Willing	Willing	Willing	Willing	Willing	Willing	Willing	Willing	Willing	Yes	Lack of comprehensive services in same place (One Stop Shop)	Yes	It good for health	No	No needed	17	Willing	Negative	For further precaution, protection and treatment	Lack of free accessible and comprehensive services
26	Tarauni	11.9535° N	8.5642° E	Zainab Abdullahi Musa	FSW	Secondary	25 - 34	No	No	Below 13 years	To obtain money	Yes	Vaginal	Yes	No	No	Irregularly	No	More than one	Paid & recieved	Willing	Willing	Willing	Willing	Willing	Willing	Not willing	Willing	Willing	Willing	Willing	Willing	Willing	Willing	Willing	Willing	Not willing	Yes	Stigmatization by providers	Yes	To know my status	No	No need	15	Willing	Negative	To know and confirm my status	Stigmatization and harassment
27	Tarauni	11.9535° N	8.5642° E	Zainab Abdullahi Musa	FSW	No formal education	18 - 24	No	No	Below 13 years	To obtain money	No		9	9	9	9	9	9	9	Not willing	Willing	Willing	Willing	Willing	Willing	Willing	Willing	Willing	Willing	Willing	Willing	Willing	Willing	Willing	Willing	Willing	Yes	Lack of comprehensive services in same place (One Stop Shop)	Yes	To know my status	No	Not interested	16	Willing	Negative	To know and confirm my status	Lack of free accessible and comprehensive services
28	Tarauni	11.9535° N	8.5642° E	Zainab Abdullahi Musa	FSW	Tertiary	25 - 34	Yes	No	Below 13 years	To obtain money	Yes	Vaginal	Yes	No	No	Irregularly	No	More than one	Paid & recieved	Willing	Willing	Willing	Willing	Willing	Willing	Willing	Willing	Willing	Willing	Willing	Willing	Not willing	Willing	Willing	Willing	Not willing	Yes	Lack of comprehensive services in same place (One Stop Shop)	Yes	To check out my status	No	Not Necessarily	15	Willing	Negative	To know and confirm my status	Lack of free accessible and comprehensive services
29	Tarauni	11.9535° N	8.5642° E	Zainab Abdullahi Musa	FSW	Secondary	18 - 24	Yes	No	Below 13 years	Having fun/love	Yes	Vaginal	Yes	No	No	Irregularly	No	More than one	Recieved gift for sex	Willing	Willing	Willing	Willing	Willing	Willing	Willing	Willing	Willing	Willing	Willing	Willing	Willing	Willing	Willing	Willing	Not willing	Yes	Stigmatization by providers	Yes	To know my status	No	No needed	16	Willing	Negative	To know and confirm my status	Stigmatization and harassment
30	Tarauni	11.9535° N	8.5642° E	Zainab Abdullahi Musa	FSW	Secondary	35 - 45	No	No	14 - 17 years	To obtain money	Yes	Vaginal	Yes	No	No	Irregularly	Yes	More than one	Paid & recieved	Willing	Willing	Willing	Willing	Willing	Willing	Willing	Willing	Willing	Willing	Willing	Willing	Willing	Willing	Willing	Willing	Willing	Yes	Lack of comprehensive services in same place (One Stop Shop)	Yes	To know my status	No	No needed	17	Willing	Negative	To know and confirm my status	Lack of free accessible and comprehensive services
31	Tarauni	11.9535° N	8.5642° E	Zainab Abdullahi Musa	FSW	No formal education	18 - 24	No	No	Below 13 years	To obtain money	Yes	Vaginal	Yes	No	No	Irregularly	No	More than one	Paid & recieved	Willing	Willing	Willing	Willing	Willing	Not willing	Willing	Willing	Willing	Willing	Not willing	Not willing	Not willing	Willing	Willing	Willing	Not willing	Yes	Stigmatization by providers	Yes	Know my status	No	No needed	12	Not willing	Negative	To know and confirm my status	Stigmatization and harassment
32	Tarauni	11.9535° N	8.5642° E	Zainab Abdullahi Musa	FSW	Secondary	18 - 24	Yes	No	Below 13 years	Having fun/love	Yes	Vaginal	Yes	No	No	Irregularly	No	More than one	Recieved gift for sex	Willing	Willing	Willing	Willing	Willing	Willing	Willing	Willing	Willing	Willing	Willing	Willing	Willing	Willing	Willing	Willing	Willing	Yes	Lack of accessible free services	Yes	To confirm my status	No	No needed	17	Willing	Negative	To know and confirm my status	Lack of free accessible and comprehensive services
33	Tarauni	11.9535° N	8.5642° E	Zainab Abdullahi Musa	FSW	Secondary	25 - 34	No	No	Below 13 years	To obtain money	Yes	Vaginal	Yes	No	No	Irregularly	No	More than one	Paid & recieved	Willing	Willing	Willing	Willing	Willing	Willing	Not willing	Willing	Willing	Willing	Willing	Willing	Willing	Willing	Willing	Willing	Not willing	Yes	Lack of comprehensive services in same place (One Stop Shop)	Yes	To know my status	No	Not interested	15	Willing	Positive	To know and confirm my status	Lack of free accessible and comprehensive services
34	Tarauni	11.9535° N	8.5642° E	Zainab Abdullahi Musa	FSW	Tertiary	25 - 34	No	No	Below 13 years	To obtain money	Yes	Vaginal	Yes	No	No	Irregularly	No	More than one	Recieved gift for sex	Willing	Willing	Willing	Willing	Willing	Willing	Willing	Willing	Willing	Willing	Willing	Willing	Willing	Willing	Willing	Willing	Willing	Yes	Lack of information specific to my group	Yes	To know my status	No	Not eligible	17	Willing	Negative	To know and confirm my status	Lack of information and knowledge about HIV services
35	Fagge	12° 0' 24" N	8° 31' 44" E	Aisha jimoh	FSW	Secondary	18 - 24	No	No	18 years and above	Having fun/love	Yes	Vaginal	Yes	No	No	Always	Yes	One	No transactional sex	Willing	Willing	Willing	Willing	Willing	Willing	Willing	Not willing	Willing	Willing	Not willing	Not willing	Not willing	Not willing	Not willing	Not willing	Not willing	No	Lack of accessible free services	Yes	To know my status	Yes	To prevent my self from contacting?	9	Not willing	Negative	To know and confirm my status	Lack of free accessible and comprehensive services
36	Fagge	12° 0' 24" N	8° 31' 44" E	Aisha jimoh	FSW	Tertiary	25 - 34	No	No	18 years and above	Having fun/love	No		9	9	9	9	9	9	9	Not willing	Willing	Willing	Willing	Not willing	Willing	Willing	Willing	Willing	Willing	Willing	Willing	Willing	Not willing	Not willing	Not willing	Not willing	No	lack of knowledge about HIV service provider	Yes	To know my status	Yes	To prevent me from contacting the disease	11	Not willing	Negative	To know and confirm my status	Lack of information and knowledge about HIV services
37	Fagge	12° 0' 24" N	8° 31' 44" E	Aisha	FSW	Secondary	18 - 24	No	No	14 - 17 years	Having fun/love	Yes	Vaginal	Yes	No	No	Irregularly	No	One	No transactional sex	Willing	Not willing	Willing	Willing	Not willing	Willing	Willing	Willing	Willing	Willing	Not willing	Not willing	Not willing	Not willing	Not willing	Not willing	Not willing	No	lack of knowledge about HIV service provider	Yes	To know my status	Yes	To prevent me from contacting the disease	8	Not willing	Positive	To know and confirm my status	Lack of information and knowledge about HIV services
38	Fagge	12° 0' 24" N	8° 31' 44" E	Aisha	FSW	Tertiary	35 - 45	No	No	18 years and above	Having fun/love	Yes	Vaginal	Yes	No	No	Irregularly	No	One	No transactional sex	Not willing	Willing	Willing	Not willing	Not willing	Willing	Willing	Not willing	Not willing	Willing	Not willing	Not willing	Not willing	Not willing	Willing	Willing	Willing	Yes	Stigmatization by providers	Yes	To know my status	Yes	To prevent me from contacting the disease	8	Not willing	Negative	To know and confirm my status	Stigmatization and harassment
39	Fagge	12° 0' 24" N	8° 31' 44" E	Aisha	FSW	Secondary	18 - 24	No	No	14 - 17 years	Having fun/love	Yes	Vaginal	Yes	No	No	Irregularly	No	One	No transactional sex	Willing	Willing	Willing	Willing	Willing	Willing	Willing	Not willing	Willing	Willing	Willing	Willing	Willing	Willing	Willing	Willing	Willing	Yes	lack of friendly facilities	Yes	To know about my status	Yes	To prevent me from contacting the disease	16	Willing	Negative	To know and confirm my status	Lack of friendly facilities
40	Gwale	11.9868° N	8.5105° E	Hauwa garba umar	FSW	Secondary	18 - 24	No	No	18 years and above	Having fun/love	Yes	Vaginal	Yes	No	No	Irregularly	Yes	More than one	Paid for sex	Not willing	Not willing	Willing	Willing	Not willing	Willing	Willing	Not willing	Willing	Willing	Not willing	Not willing	Not willing	Not willing	Not willing	Not willing	Not willing	Yes	Stigmatization by providers	Yes	To know my health status	Yes	To prevent my self	6	Not willing	Negative	To know and confirm my status	Stigmatization and harassment
41	Gwale	11.9868° N	8.5105° E	Hauwa garba umar	FSW	Tertiary	25 - 34	Yes	No	18 years and above	Having fun/love	Yes	Vaginal	Yes	No	No	Always	Yes	More than one	Paid for sex	Not willing	Not willing	Willing	Willing	Not willing	Willing	Willing	Not willing	Not willing	Willing	Not willing	Not willing	Willing	Not willing	Not willing	Not willing	Not willing	Yes	lack of knowledge about HIV service provider	Yes	To know my status in order to have peace of mind	Yes	For prevention	6	Not willing	Negative	To know and confirm my status	Lack of information and knowledge about HIV services
42	Gwale	11.9868° N	8.5105° E	Hauwa garba umar	FSW	No formal education	18 - 24	No	No	14 - 17 years	Peer pressure	Yes	Vaginal	Yes	No	No	Irregularly	No	More than one	Paid for sex	Not willing	Not willing	Willing	Willing	Not willing	Willing	Not willing	Not willing	Not willing	Willing	Not willing	Not willing	Willing	Not willing	Not willing	Willing	Not willing	Yes	Stigmatization by providers	Yes	To know my health status	Yes	Prevent my self	6	Not willing	Negative	To know and confirm my status	Stigmatization and harassment
43	Gwale	11.9868° N	8.5105° E	Hauwa garba umar	FSW	No formal education	35 - 45	No	No	18 years and above	To obtain money	Yes	Vaginal	Yes	No	No	Irregularly	Yes	More than one	Paid for sex	Not willing	Not willing	Willing	Willing	Not willing	Willing	Willing	Not willing	Willing	Willing	Not willing	Not willing	Willing	Not willing	Willing	Willing	Not willing	Yes	Stigmatization by providers	Yes	To know my HIV status in other to protect my self	No	Because I don't like taking tablets	9	Not willing	Negative	To know and confirm my status	Stigmatization and harassment
44	Gwale	11.9868° N	8.5105° E	Hauwa garba umar	FSW	Secondary	25 - 34	No	No	18 years and above	Having fun/love	Yes	Vaginal	Yes	No	No	Always	Yes	More than one	Paid for sex	Willing	Not willing	Willing	Willing	Not willing	Willing	Willing	Not willing	Willing	Willing	Not willing	Not willing	Willing	Not willing	Not willing	Willing	Not willing	Yes	Lack of information specific to my group	Yes	To know my HIV status	No	Because I used condom always	9	Not willing	Negative	To know and confirm my status	Lack of information and knowledge about HIV services
45	Gwale	11.9868° N	8.5105° E	Hauwa garba umar	FSW	Primary	25 - 34	Yes	No	14 - 17 years	Peer pressure	No		9	9	9	9	9	9	9	Not willing	Not willing	Willing	Willing	Willing	Willing	Willing	Not willing	Willing	Willing	Not willing	Not willing	Not willing	Not willing	Not willing	Willing	Not willing	Yes	Lack of information specific to my group	Yes	To be sure of my health	Yes	For protection	8	Not willing	Negative	To know and confirm my status	Lack of information and knowledge about HIV services
46	Gwale	11.9868° N	8.5105° E	Hauwa garba umar	FSW	Tertiary	25 - 34	Yes	No	14 - 17 years	Having fun/love	Yes	Vaginal	Yes	No	No	Irregularly	Yes	More than one	Recieved gift for sex	Willing	Not willing	Not willing	Willing	Willing	Willing	Willing	Not willing	Willing	Willing	Not willing	Not willing	Willing	Not willing	Willing	Willing	Not willing	Yes	lack of friendly facilities	Yes	To aware of my HIV status	Yes	To protect my self	10	Not willing	Negative	To know and confirm my status	Lack of friendly facilities
47	Gwale	11.9868° N	8.5105° E	Hauwa garba umar	FSW	Secondary	18 - 24	No	No	14 - 17 years	Rape/Forced	Yes	Vaginal	Yes	No	No	Irregularly	No	More than one	Paid for sex	Not willing	Willing	Willing	Willing	Willing	Willing	Not willing	Not willing	Willing	Willing	Not willing	Willing	Willing	Not willing	Willing	Willing	Not willing	Yes	Lack of comprehensive services in same place (One Stop Shop)	Yes	To know my health status	Yes	For preventing my self from contacting HIV	11	Not willing	Negative	To know and confirm my status	Lack of free accessible and comprehensive services
48	Gwale	11.9868° N	8.5105° E	Nafisa Shehu	FSW	Secondary	25 - 34	Yes	Yes	14 - 17 years	To obtain money	Yes	Vaginal	Yes	No	No	Irregularly	No	More than one	Recieved gift for sex	Willing	Willing	Willing	Willing	Willing	Willing	Willing	Not willing	Not willing	Willing	Not willing	Not willing	Willing	Not willing	Not willing	Willing	Not willing	Yes	lack of friendly facilities	Yes	In other to have HIV related information	Yes	To be able to prevent my self from unwanted pregnancy	10	Not willing	Negative	To have HIV related information and Knowledge	Lack of friendly facilities
49	Gwale	11.9868° N	8.5105° E	Nafisa Shehu	FSW	No formal education	18 - 24	No	No	Below 13 years	Having fun/love	No		9	9	9	9	9	9	9	Willing	Willing	Willing	Willing	Willing	Willing	Not willing	Not willing	Not willing	Willing	Not willing	Not willing	Willing	Not willing	Not willing	Not willing	Not willing	Yes	Lack of information specific to my group	Yes	To have general enlightenment on HIV issues	Yes	For safety against HIV infection	8	Not willing	Negative	To have HIV related information and Knowledge	Lack of information and knowledge about HIV services
50	Gwale	11.9868° N	8.5105° E	Nafisa Shehu	FSW	Tertiary	25 - 34	Yes	Yes	Below 13 years	Rape/Forced	Yes	Vaginal Oral	Yes	No	Yes	Irregularly	No	More than one	Paid for sex	Willing	Willing	Willing	Willing	Willing	Willing	Willing	Not willing	Willing	Willing	Not willing	Willing	Willing	Willing	Willing	Willing	Willing	Yes	Lack of comprehensive services in same place (One Stop Shop)	Yes	Knowledge on my current status	No	Reacting to it	15	Willing	Positive	To know and confirm my status	Lack of free accessible and comprehensive services
51	Gwale	11.9868° N	8.5105° E	Nafisa Shehu	FSW	Secondary	18 - 24	No	No	14 - 17 years	Having fun/love	No		9	9	9	9	9	9	9	Willing	Willing	Willing	Willing	Willing	Willing	Willing	Not willing	Not willing	Not willing	Not willing	Not willing	Not willing	Not willing	Not willing	Not willing	Not willing	Yes	lack of friendly facilities	Yes	To Know my HIV status and way's of preventing	Yes	For safety against STI and HIV	7	Not willing	Negative	To know and confirm my status	Lack of friendly facilities
52	Gwale	11.9868° N	8.5105° E	Nafisa Shehu	FSW	Secondary	18 - 24	Yes	Yes	Below 13 years	Rape/Forced	Yes	Vaginal	Yes	No	No	Always	Yes	More than one	Recieved gift for sex	Not willing	Not willing	Willing	Willing	Willing	Willing	Willing	Not willing	Not willing	Willing	Not willing	Not willing	Not willing	Not willing	Not willing	Not willing	Not willing	Yes	lack of friendly facilities	Yes	To have knowledge on my current status	Yes	Prevention from HIV And STI	6	Not willing	Positive	To know and confirm my status	Lack of friendly facilities
53	Gwale	11.9868° N	8.5105° E	Nafisa Shehu	FSW	No formal education	25 - 34	No	No	14 - 17 years	Having fun/love	Yes	Anal Vaginal Oral	Yes	Yes	Yes	Irregularly	No	More than one	Paid for sex	Willing	Willing	Willing	Willing	Willing	Willing	Willing	Not willing	Not willing	Willing	Not willing	Not willing	Willing	Not willing	Not willing	Not willing	Not willing	Yes	Lack of comprehensive services in same place (One Stop Shop)	Yes	To confirm my HIV status	No	Don't like taking pills, may be if liquid I can	9	Not willing	Positive	To know and confirm my status	Lack of free accessible and comprehensive services
54	Gwale	11.9868° N	8.5105° E	Abubakar Muhammad Usman	FSW	Secondary	18 - 24	Yes	No	14 - 17 years	To obtain money	Yes	Vaginal Anal Oral	Yes	Yes	Yes	Always	Yes	More than one	Paid for sex	Not willing	Willing	Willing	Willing	Willing	Willing	Not willing	Not willing	Willing	Willing	Not willing	Willing	Willing	Willing	Not willing	Willing	Not willing	Yes	Non-availability of service providers to manage stigma related crisis	Yes	For protection	Yes	For protection	11	Not willing	Negative	For further precaution, protection and treatment	Non-availability of HIV services provider
55	Gwale	11.9868° N	8.5105° E	Abubakar Muhammad Usman	FSW	No formal education	25 - 34	Yes	No	Below 13 years	Having fun/love	Yes	Vaginal	Yes	No	No	Always	Yes	More than one	Paid for sex	Willing	Willing	Willing	Willing	Willing	Willing	Not willing	Willing	Willing	Willing	Willing	Willing	Willing	Willing	Willing	Willing	Willing	Yes	lack of friendly facilities	Yes	To know about my status	No	I'm yet sure about it	16	Willing	Negative	To know and confirm my status	Lack of friendly facilities
56	Gwale	11.9868° N	8.5105° E	Abubakar Muhammad Usman	FSW	No formal education	35 - 45	No	No	18 years and above	To obtain money	Yes	Vaginal Anal	Yes	Yes	No	Irregularly	No	More than one	Paid for sex	Not willing	Not willing	Willing	Willing	Willing	Willing	Willing	Willing	Willing	Willing	Willing	Willing	Willing	Willing	Willing	Willing	Not willing	Not Sure	Lack of comprehensive services in same place (One Stop Shop)	Yes	Protection	Yes	To protect myself	14	Willing	Negative	For further precaution, protection and treatment	Lack of free accessible and comprehensive services
57	Gwale	11.9868° N	8.5105° E	Abubakar Muhammad Usman	FSW	Secondary	18 - 24	Yes	Yes	14 - 17 years	To obtain money	Yes	Vaginal	Yes	No	No	Irregularly	Yes	More than one	Paid for sex	Not willing	Not willing	Willing	Willing	Willing	Willing	Willing	Not willing	Willing	Willing	Not willing	Willing	Willing	Not willing	Willing	Willing	Willing	Not Sure	Inability to provide HIV counselling services	Yes	In order to know more about HIV related issues	Yes	I will take it for my own protection	12	Not willing	Positive	To know and confirm my status	Inability to provide HIV counselling services
58	Gwale	11.9868° N	8.5105° E	Abubakar Muhammad Usman	FSW	No formal education	18 - 24	Yes	No	14 - 17 years	Having fun/love	Yes	Anal	No	Yes	No	Irregularly	No	One	No transactional sex	Willing	Willing	Willing	Willing	Willing	Willing	Not willing	Willing	Willing	Willing	Not willing	Not willing	Willing	Willing	Willing	Willing	Willing	No	Non-availability of service providers to manage stigma related crisis	No	I already know my status	No	There's no need to take it because I knew my status	14	Willing	Positive	To know and confirm my status	Non-availability of HIV services provider
59	Gwale	11.9868° N	8.5105° E	Abubakar Muhammad Usman	FSW	Primary	25 - 34	No	No	18 years and above	Having fun/love	No		9	9	9	9	9	9	9	Willing	Not willing	Willing	Willing	Willing	Willing	Willing	Willing	Willing	Willing	Willing	Willing	Willing	Willing	Willing	Willing	Willing	Yes	Stigmatization by providers	Yes	To my status	Yes	For protection, though I haven't taken it before	16	Willing	Negative	To know and confirm my status	Stigmatization and harassment
60	Gwale	11.9868° N	8.5105° E	Abubakar Muhammad Usman	FSW	Tertiary	25 - 34	Yes	No	14 - 17 years	Having fun/love	Yes	Vaginal	Yes	No	No	Always	Yes	More than one	Paid for sex	Not willing	Not willing	Willing	Willing	Willing	Not willing	Willing	Not willing	Not willing	Willing	Not willing	Not willing	Willing	Not willing	Not willing	Willing	Not willing	Yes	Lack of comprehensive services in same place (One Stop Shop)	Yes	For protection and other health related issues	No	Never use it	7	Not willing	Negative	For further precaution, protection and treatment	Lack of free accessible and comprehensive services
61	Gwale	11.9868° N	8.5105° E	Abubakar Muhammad Usman	FSW	No formal education	25 - 34	No	No	18 years and above	To obtain money	Yes	Vaginal	Yes	No	No	Always	Yes	More than one	Paid for sex	Willing	Willing	Willing	Willing	Willing	Willing	Willing	Willing	Willing	Willing	Willing	Willing	Willing	Willing	Willing	Willing	Willing	Yes	Stigmatization by providers	Yes	HIV and other related issues will help me to protect myself	Yes	For protection	17	Willing	Negative	For further precaution, protection and treatment	Stigmatization and harassment
62	Tarauni	11.9535° N	8.5642° E	Zainab Abdullahi Musa	FSW	No formal education	18 - 24	No	No	Below 13 years	Having fun/love	Yes	Vaginal	Yes	No	No	Irregularly	No	More than one	Paid for sex	Willing	Willing	Willing	Willing	Willing	Willing	Willing	Willing	Willing	Willing	Willing	Willing	Willing	Willing	Willing	Willing	Not willing	Yes	Lack of comprehensive services in same place (One Stop Shop)	Yes	To check out my status	No	Not Necessarily	16	Willing	Negative	To know and confirm my status	Lack of free accessible and comprehensive services
63	Tarauni	11.9535° N	8.5642° E	Zainab Abdullahi Musa	FSW	Primary	25 - 34	No	No	14 - 17 years	To obtain money	Yes	Vaginal	Yes	No	No	Irregularly	Yes	More than one	Recieved gift for sex	Willing	Willing	Willing	Not willing	Not willing	Willing	Willing	Willing	Willing	Willing	Willing	Willing	Willing	Willing	Willing	Willing	Not willing	Yes	Stigmatization by providers	Yes	To know my status	No	No needed	14	Willing	Negative	To know and confirm my status	Stigmatization and harassment
64	Tarauni	11.9535° N	8.5642° E	Zainab Abdullahi Musa	FSW	Secondary	25 - 34	No	No	Below 13 years	To obtain money	Yes	Vaginal	Yes	No	No	Irregularly	No	More than one	Paid & recieved	Not willing	Willing	Willing	Willing	Willing	Willing	Willing	Willing	Willing	Willing	Willing	Willing	Willing	Willing	Willing	Willing	Willing	Yes	Lack of comprehensive services in same place (One Stop Shop)	Yes	To know my status	No	I will may be later since am close to the facility	16	Willing	Negative	To know and confirm my status	Lack of free accessible and comprehensive services
65	Tarauni	11.9535° N	8.5642° E	Zainab Abdullahi Musa	FSW	Tertiary	25 - 34	No	No	Below 13 years	To obtain money	Yes	Vaginal	Yes	No	No	Irregularly	Yes	More than one	Recieved gift for sex	Willing	Willing	Willing	Willing	Willing	Willing	Not willing	Willing	Willing	Willing	Willing	Willing	Willing	Willing	Willing	Willing	Not willing	Yes	lack of friendly facilities	Yes	Just to confirm my status	No	Am not at risk now	15	Willing	Negative	To know and confirm my status	Lack of friendly facilities
66	Tarauni	11.9535° N	8.5642° E	Zainab Abdullahi Musa	FSW	No formal education	25 - 34	No	No	Below 13 years	To obtain money	Yes	Vaginal	Yes	No	No	Irregularly	No	More than one	Paid for sex	Not willing	Willing	Willing	Not willing	Not willing	Willing	Not willing	Willing	Willing	Willing	Willing	Willing	Willing	Willing	Willing	Willing	Not willing	Yes	Lack of comprehensive services in same place (One Stop Shop)	Yes	It's good to know my status	No	Not interested	12	Not willing	Negative	To know and confirm my status	Lack of free accessible and comprehensive services
67	Tarauni	11.9535° N	8.5642° E	Zainab Abdullahi Musa	FSW	Primary	25 - 34	No	No	Below 13 years	Having fun/love	Yes	Vaginal	Yes	No	No	Irregularly	No	More than one	Paid for sex	Willing	Willing	Willing	Willing	Willing	Willing	Willing	Willing	Willing	Willing	Willing	Willing	Willing	Willing	Willing	Willing	Not willing	Yes	Stigmatization by providers	Yes	To know my status	No	No needed	16	Willing	Negative	To know and confirm my status	Stigmatization and harassment
68	Tarauni	11.9535° N	8.5642° E	Zainab Abdullahi Musa	FSW	No formal education	18 - 24	No	No	Below 13 years	To obtain money	Yes	Vaginal	Yes	No	No	Irregularly	No	More than one	Recieved gift for sex	Willing	Willing	Willing	Willing	Willing	Willing	Not willing	Willing	Willing	Willing	Willing	Willing	Willing	Willing	Willing	Willing	Not willing	Yes	Lack of comprehensive services in same place (One Stop Shop)	Yes	To know my status	No	No needed	15	Willing	Positive	To know and confirm my status	Lack of free accessible and comprehensive services
69	Tarauni	11.9535° N	8.5642° E	Zainab Abdullahi Musa	FSW	Primary	25 - 34	No	No	Below 13 years	To obtain money	Yes	Vaginal	Yes	No	No	Irregularly	No	More than one	Paid & recieved	Willing	Willing	Willing	Willing	Willing	Willing	Willing	Willing	Willing	Willing	Willing	Willing	Willing	Willing	Willing	Willing	Willing	Yes	Stigmatization by providers	Yes	To know my status	No	I am not interested	17	Willing	Negative	To know and confirm my status	Stigmatization and harassment
70	Tarauni	11.9535° N	8.5642° E	Zainab Abdullahi Musa	FSW	Secondary	25 - 34	No	No	14 - 17 years	Having fun/love	Yes	Vaginal	Yes	No	No	Irregularly	No	More than one	Recieved gift for sex	Willing	Willing	Willing	Willing	Willing	Willing	Willing	Willing	Willing	Willing	Willing	Willing	Willing	Willing	Willing	Willing	Not willing	Yes	Lack of comprehensive services in same place (One Stop Shop)	Yes	To know my status	No	Not interested	16	Willing	Negative	To know and confirm my status	Lack of free accessible and comprehensive services
71	Tarauni	11.9535° N	8.5642° E	Zainab Abdullahi Musa	FSW	Primary	18 - 24	No	No	Below 13 years	To obtain money	Yes	Vaginal	Yes	No	No	Irregularly	Yes	More than one	Paid for sex	Willing	Willing	Willing	Not willing	Not willing	Willing	Willing	Willing	Willing	Willing	Willing	Willing	Willing	Willing	Willing	Willing	Not willing	Yes	Stigmatization by providers	Yes	To know my status	No	Not interested. I will when am at risk	14	Willing	Negative	To know and confirm my status	Stigmatization and harassment
72	Tarauni	11.9535° N	8.5642° E	Yahanasu isa danladi	FSW	No formal education	18 - 24	Yes	No	14 - 17 years	Having fun/love	Yes	Vaginal	Yes	No	No	Irregularly	Yes	More than one	Recieved gift for sex	Not willing	Not willing	Not willing	Not willing	Not willing	Not willing	Not willing	Not willing	Willing	Not willing	Not willing	Not willing	Not willing	Not willing	Not willing	Not willing	Not willing	Yes	Stigmatization by providers	Yes	T0 my self	No	Not yet	1	Not willing	Negative	To know and confirm my status	Stigmatization and harassment
73	Tarauni	11.9535° N	8.5642° E	Yahanasu isa danladi	FSW	Secondary	25 - 34	Yes	No	18 years and above	Having fun/love	Yes	Vaginal	Yes	No	No	Always	Yes	More than one	Recieved gift for sex	Not willing	Willing	Willing	Not willing	Not willing	Willing	Not willing	Not willing	Not willing	Not willing	Not willing	Not willing	Not willing	Not willing	Not willing	Not willing	Not willing	Yes	Lack of comprehensive services in same place (One Stop Shop)	Yes	T0 my status	No	Not eligible	3	Not willing	Negative	To know and confirm my status	Lack of free accessible and comprehensive services
74	Tarauni	11.9535° N	8.5642° E	Yahanasu isa danladi	FSW	Tertiary	25 - 34	Yes	Yes	18 years and above	Having fun/love	Yes	Vaginal	Yes	No	No	Irregularly	No	One	Recieved gift for sex	Willing	Not willing	Not willing	Not willing	Not willing	Not willing	Not willing	Not willing	Not willing	Not willing	Not willing	Not willing	Not willing	Not willing	Not willing	Not willing	Not willing	Yes	Lack of accessible free services	Yes	To my status	No	Not yet	1	Not willing	Negative	To know and confirm my status	Lack of free accessible and comprehensive services
75	Tarauni	11.9535° N	8.5642° E	Yahanasu isa danladi	FSW	Secondary	18 - 24	Yes	No	14 - 17 years	Having fun/love	Yes	Oral	No	No	Yes	Always	No	More than one	Paid for sex	Not willing	Not willing	Not willing	Not willing	Not willing	Not willing	Not willing	Not willing	Not willing	Not willing	Willing	Willing	Not willing	Not willing	Not willing	Not willing	Not willing	Yes	Stigmatization by providers	Yes	T0 know my status	No	Not eligible	2	Not willing	Negative	To know and confirm my status	Stigmatization and harassment
76	Tarauni	11.9535° N	8.5642° E	Yahanasu isa danladi	FSW	No formal education	18 - 24	Yes	Yes	18 years and above	To obtain money	Yes	Vaginal	Yes	No	No	Irregularly	Yes	More than one	Paid for sex	Willing	Not willing	Willing	Not willing	Not willing	Willing	Willing	Not willing	Not willing	Not willing	Not willing	Not willing	Willing	Not willing	Not willing	Not willing	Not willing	No	Lack of comprehensive services in same place (One Stop Shop)	Yes	T0 know my status	No	I am not ready	5	Not willing	Negative	To know and confirm my status	Lack of free accessible and comprehensive services
77	Tarauni	11.9535° N	8.5642° E	Yahanasu isa danladi	FSW	Tertiary	35 - 45	Yes	No	18 years and above	Having fun/love	Yes	Vaginal	Yes	No	No	Always	Yes	More than one	Recieved gift for sex	Willing	Willing	Not willing	Not willing	Willing	Willing	Willing	Not willing	Not willing	Not willing	Not willing	Willing	Willing	Willing	Willing	Not willing	Not willing	Yes	Lack of accessible free services	Yes	To know my status	No	Not eligible	9	Not willing	Negative	To know and confirm my status	Lack of free accessible and comprehensive services
78	Tarauni	11.9535° N	8.5642° E	Yahanasu isa danladi	FSW	No formal education	18 - 24	Yes	Yes	14 - 17 years	Having fun/love	Yes	Vaginal	Yes	No	No	Always	Yes	One	Paid for sex	Not willing	Not willing	Not willing	Not willing	Not willing	Not willing	Not willing	Not willing	Not willing	Not willing	Not willing	Not willing	Not willing	Not willing	Not willing	Not willing	Not willing	Yes	Lack of accessible free services	Yes	To know my status	No	Not eligible	0	Not willing	Negative	To know and confirm my status	Lack of free accessible and comprehensive services
79	Tarauni	11.9535° N	8.5642° E	Richard bawa frank	FSW	No formal education	25 - 34	No	No	99	99	No		9	9	9	9	9	9	9	Not willing	Not willing	Willing	Willing	Willing	Willing	Not willing	Willing	Willing	Willing	Willing	Willing	Willing	Willing	Willing	Willing	Willing	Yes	lack of knowledge about HIV service provider	Yes	Yes very good an important to a person to know his health	Yes	Yes of course so good an protective to ur life not to catch any disease	14	Willing	Negative	To know and confirm my status	Lack of information and knowledge about HIV services
80	Tarauni	11.9535° N	8.5642° E	Richsrd bawa frank	FSW	Tertiary	18 - 24	Yes	No	99	99	No		9	9	9	9	9	9	9	Willing	Willing	Willing	Not willing	Not willing	Willing	Not willing	Willing	Willing	Willing	Willing	Willing	Willing	Willing	Not willing	Willing	Willing	Yes	Lack of accessible free services	Yes	Yes because is usefull	Yes	It very important to human body	13	Willing	Positive	To have HIV related information and Knowledge	Lack of free accessible and comprehensive services
81	Tarauni	11.9535° N	8.5642° E	Richard bawa frank	FSW	No formal education	25 - 34	No	No	99	99	No		9	9	9	9	9	9	9	Willing	Willing	Willing	Willing	Willing	Willing	Not willing	Willing	Willing	Willing	Willing	Willing	Willing	Not willing	Not willing	Willing	Willing	Yes	Lack of accessible free services	Yes	Yes of course because it important to human body treatment that is my reason	Yes	It is very important to take it because it help the body from the disease not to be affect by it period	14	Willing	Negative	For further precaution, protection and treatment	Lack of free accessible and comprehensive services
82	Tarauni	11.9535° N	8.5642° E	Richatd bawa frank	FSW	Secondary	18 - 24	No	No	99	99	No		9	9	9	9	9	9	9	Willing	Willing	Willing	Willing	Willing	Willing	Not willing	Willing	Willing	Willing	Willing	Willing	Willing	Willing	Willing	Willing	Willing	Yes	lack of knowledge about HIV service provider	Yes	Yes my reason is yes	Yes	My resson is yes because is important to human life	16	Willing	Negative	To have HIV related information and Knowledge	Lack of information and knowledge about HIV services
83	Tarauni	11.9535° N	8.5642° E	Richard bawa frank	FSW	Secondary	18 - 24	No	No	99	99	No		9	9	9	9	9	9	9	Willing	Willing	Willing	Willing	Willing	Willing	Not willing	Willing	Willing	Willing	Willing	Willing	Willing	Willing	Willing	Willing	Willing	Yes	Inability to provide HIV counselling services	Yes	Yes very important to no every bit of it	Yes	My reason is yes very good a health person to take that drugs for protection an self life	16	Willing	Negative	To have HIV related information and Knowledge	Inability to provide HIV counselling services
84	Gwale	11.9868° N	8.5105° E	Mukhtar usman	FSW	Tertiary	25 - 34	No	No	18 years and above	To obtain money	Yes	Anal Oral	No	Yes	Yes	Irregularly	Yes	More than one	Paid for sex	Willing	Willing	Willing	Willing	Willing	Willing	Not willing	Not willing	Willing	Willing	Willing	Willing	Not willing	Not willing	Willing	Not willing	Not willing	Yes	Inability to address police harrassment	Yes	To know my status	Yes	To protect myself	11	Not willing	Negative	To know and confirm my status	Stigmatization and harassment
85	Gwale	11.9868° N	8.5105° E	Mukhtar usman	FSW	Secondary	18 - 24	Yes	No	14 - 17 years	To obtain money	Yes	Anal	No	Yes	No	Irregularly	No	More than one	Paid for sex	Willing	Willing	Willing	Not willing	Willing	Willing	Not willing	Not willing	Not willing	Not willing	Not willing	Not willing	Not willing	Not willing	Not willing	Not willing	Not willing	Yes	Non-availability of service providers to manage stigma related crisis	Yes	To know my status	No	I don't want drugs	5	Not willing	Negative	To know and confirm my status	Non-availability of HIV services provider
86	Gwale	11.9868° N	8.5105° E	Hauwa garba umar	FSW	Secondary	25 - 34	Yes	No	18 years and above	Having fun/love	Yes	Vaginal	Yes	No	No	Irregularly	No	More than one	Recieved gift for sex	Willing	Willing	Willing	Willing	Not willing	Willing	Willing	Not willing	Willing	Willing	Not willing	Not willing	Not willing	Not willing	Willing	Willing	Willing	Yes	Stigmatization by providers	Yes	To know my health status	Yes	To protect my self	11	Not willing	Negative	To know and confirm my status	Stigmatization and harassment
87	Gwale	11.9868° N	8.5105° E	Hauwa garba umar	FSW	Tertiary	25 - 34	No	No	18 years and above	Having fun/love	Yes	Vaginal	Yes	No	No	Irregularly	No	More than one	No transactional sex	Willing	Willing	Willing	Not willing	Not willing	Willing	Willing	Not willing	Willing	Willing	Not willing	Not willing	Not willing	Willing	Willing	Willing	Not willing	Yes	lack of knowledge about HIV service provider	Yes	To know my status	Yes	To prevent my self from contacting HIV	10	Not willing	Negative	To know and confirm my status	Lack of information and knowledge about HIV services
88	Gwale	11.9868° N	8.5105° E	Hauwa garba umar	FSW	Secondary	25 - 34	No	No	14 - 17 years	Having fun/love	Yes	Vaginal	Yes	No	No	Irregularly	No	More than one	Paid for sex	Willing	Willing	Willing	Not willing	Not willing	Willing	Willing	Willing	Willing	Willing	Willing	Willing	Willing	Willing	Willing	Willing	Willing	Yes	lack of friendly facilities	Yes	To know my status	Yes	To protect my self	15	Willing	Negative	To know and confirm my status	Lack of friendly facilities
89	Gwale	11.9868° N	8.5105° E	Hauwa garba umar	FSW	Secondary	18 - 24	No	No	14 - 17 years	Having fun/love	Yes	Vaginal	Yes	No	No	Irregularly	No	More than one	Paid for sex	Not willing	Willing	Willing	Not willing	Not willing	Willing	Not willing	Not willing	Willing	Willing	Not willing	Not willing	Willing	Not willing	Willing	Willing	Not willing	Yes	Stigmatization by providers	Yes	To know my health status	Yes	Prevention	8	Not willing	Negative	To know and confirm my status	Stigmatization and harassment
90	Gwale	11.9868° N	8.5105° E	Hauwa garba umar	FSW	Secondary	18 - 24	No	No	14 - 17 years	To obtain money	Yes	Vaginal	Yes	No	No	Irregularly	No	More than one	Recieved gift for sex	Not willing	Willing	Willing	Willing	Not willing	Willing	Willing	Not willing	Willing	Willing	Not willing	Willing	Willing	Not willing	Willing	Willing	Willing	No	Stigmatization by providers	Yes	To assure If am healthy	Yes	To protect my self	12	Not willing	Negative	To know and confirm my status	Stigmatization and harassment
91	Gwale	11.9868° N	8.5105° E	Hauwa garba umar	FSW	No formal education	35 - 45	Yes	No	14 - 17 years	To obtain money	Yes	Vaginal	Yes	No	No	Always	Yes	More than one	Recieved gift for sex	Willing	Willing	Willing	Willing	Willing	Not willing	Not willing	Not willing	Willing	Not willing	Not willing	Willing	Willing	Not willing	Willing	Willing	Not willing	Yes	Lack of information specific to my group	Yes	To know my status	Yes	For protection	10	Not willing	Negative	To know and confirm my status	Lack of information and knowledge about HIV services
92	Gwale	11.9868° N	8.5105° E	Hauwa garba umar	FSW	Primary	18 - 24	No	No	14 - 17 years	Peer pressure	Yes	Vaginal	Yes	No	No	Irregularly	Yes	One	Paid for sex	Not willing	Willing	Willing	Not willing	Not willing	Willing	Willing	Willing	Willing	Willing	Willing	Willing	Willing	Willing	Willing	Willing	Willing	Yes	Non-availability of service providers to manage stigma related crisis	Yes	Would like to know my status and that of my partners	Yes	For protection	14	Willing	Negative	To know and confirm my status	Non-availability of HIV services provider
93	Gwale	11.9868° N	8.5105° E	Hauwa garba umar	FSW	Secondary	25 - 34	Yes	No	18 years and above	To obtain money	Yes	Vaginal	Yes	No	No	Irregularly	No	More than one	Paid for sex	Willing	Willing	Willing	Willing	Willing	Willing	Willing	Not willing	Willing	Willing	Not willing	Not willing	Willing	Willing	Not willing	Willing	Not willing	Yes	Lack of comprehensive services in same place (One Stop Shop)	Yes	Prevention	Yes	For protection	12	Not willing	Positive	For further precaution, protection and treatment	Lack of free accessible and comprehensive services
94	Gwale	11.9868° N	8.5105° E	Hauwa garba umar	FSW	No formal education	18 - 24	No	No	14 - 17 years	Having fun/love	Yes	Vaginal	Yes	No	No	Always	Yes	More than one	Recieved gift for sex	Willing	Willing	Willing	Willing	Willing	Willing	Willing	Willing	Willing	Willing	Willing	Willing	Willing	Willing	Willing	Willing	Willing	Not Sure	Non-availability of service providers to manage stigma related crisis	Yes	To know my health status	No	I don't know about it	17	Willing	Negative	To know and confirm my status	Non-availability of HIV services provider
95	Gwale	11.9868° N	8.5105° E	Nafisa Shehu	FSW	Secondary	25 - 34	No	No	14 - 17 years	Having fun/love	Yes	Vaginal	Yes	No	No	Irregularly	No	More than one	Recieved gift for sex	Willing	Willing	Willing	Willing	Willing	Willing	Willing	Willing	Willing	Willing	Willing	Willing	Willing	Willing	Willing	Willing	Willing	Yes	Lack of comprehensive services in same place (One Stop Shop)	Yes	To be aware of my HIV STATUS	Yes	Safety from HIV	17	Willing	Negative	To have HIV related information and Knowledge	Lack of free accessible and comprehensive services
96	Gwale	11.9868° N	8.5105° E	Nafisa Shehu	FSW	Tertiary	35 - 45	Yes	Yes	Below 13 years	To obtain money	Yes	Vaginal Oral	Yes	No	Yes	Always	Yes	More than one	Recieved gift for sex	Willing	Willing	Willing	Willing	Willing	Willing	Willing	Not willing	Willing	Willing	Not willing	Willing	Willing	Not willing	Willing	Willing	Willing	Yes	lack of friendly facilities	Yes	To be more enlightened more on my HIV status	Yes	For further precautions on HIV	14	Willing	Negative	To have HIV related information and Knowledge	Lack of friendly facilities
97	Gwale	11.9868° N	8.5105° E	Nafisa Shehu	FSW	No formal education	25 - 34	Yes	No	18 years and above	To obtain money	Yes	Vaginal	Yes	No	No	Irregularly	Yes	More than one	Paid for sex	Willing	Willing	Willing	Willing	Willing	Willing	Willing	Willing	Willing	Not willing	Not willing	Not willing	Not willing	Willing	Willing	Willing	Not willing	Yes	Lack of accessible free services	Yes	For further precautions on HIV accessibility and prevention	Yes	For further precautions	12	Not willing	Negative	For further precaution, protection and treatment	Lack of free accessible and comprehensive services
98	Gwale	11.9868° N	8.5105° E	Abubakar Muhammad Usman	FSW	Primary	18 - 24	No	No	14 - 17 years	To obtain money	Yes	Vaginal	Yes	No	No	Irregularly	No	One	Paid for sex	Willing	Willing	Willing	Not willing	Not willing	Willing	Willing	Willing	Willing	Willing	Willing	Willing	Willing	Willing	Willing	Willing	Willing	Yes	lack of knowledge about HIV service provider	Yes	To know my status	No	I have never heard of it	15	Willing	Negative	To know and confirm my status	Lack of information and knowledge about HIV services
99	Gwale	11.9868° N	8.5105° E	Abubakar Muhammad Usman	FSW	No formal education	25 - 34	No	No	18 years and above	Having fun/love	No		9	9	9	9	9	9	9	Willing	Willing	Willing	Willing	Willing	Willing	Willing	Willing	Willing	Not willing	Not willing	Not willing	Not willing	Willing	Not willing	Not willing	Not willing	Yes	Inability to provide HIV counselling services	Yes	I want to know my status	No	I know about it but am not willing to take it	10	Not willing	Negative	To know and confirm my status	Inability to provide HIV counselling services
100	Gwale	11.9868° N	8.5105° E	Abubakar Muhammad Usman	FSW	No formal education	25 - 34	Yes	No	18 years and above	To obtain money	Yes	Vaginal	Yes	No	No	Always	Yes	More than one	Paid for sex	Not willing	Willing	Willing	Willing	Willing	Willing	Willing	Willing	Willing	Willing	Willing	Willing	Willing	Willing	Willing	Willing	Willing	Not Sure	lack of knowledge about HIV service provider	Yes	I can access not only HIV but other relevant information	No	No sure about it	16	Willing	Negative	To have HIV related information and Knowledge	Lack of information and knowledge about HIV services
101	Gwale	11.9868° N	8.5105° E	Abubakar Muhammad Usman	FSW	Primary	18 - 24	No	No	14 - 17 years	Having fun/love	Yes	Vaginal	Yes	No	No	Irregularly	No	One	No transactional sex	Willing	Willing	Willing	Willing	Willing	Willing	Willing	Willing	Willing	Willing	Willing	Willing	Willing	Willing	Willing	Willing	Willing	Yes	Lack of accessible free services	Yes	To know about health my status	Yes	Protection	17	Willing	Negative	To know and confirm my status	Lack of free accessible and comprehensive services
102	Gwale	11.9868° N	8.5105° E	Abubakar Muhammad Usman	FSW	Secondary	18 - 24	No	No	14 - 17 years	Having fun/love	Yes	Vaginal Anal	Yes	Yes	No	Always	Yes	More than one	Paid for sex	Willing	Willing	Willing	Willing	Willing	Willing	Willing	Willing	Willing	Willing	Willing	Willing	Willing	Willing	Willing	Willing	Willing	Yes	Lack of comprehensive services in same place (One Stop Shop)	Yes	Just to know my status and protect myself	No	I never heard of it	17	Willing	Negative	To know and confirm my status	Lack of free accessible and comprehensive services
103	Gwale	11.9868° N	8.5105° E	Abubakar Muhammad Usman	FSW	Tertiary	18 - 24	No	No	14 - 17 years	Having fun/love	Yes	Vaginal	Yes	No	No	Always	Yes	More than one	No transactional sex	Willing	Willing	Willing	Willing	Willing	Not willing	Willing	Willing	Willing	Willing	Willing	Willing	Willing	Willing	Willing	Willing	Not willing	No	Lack of comprehensive services in same place (One Stop Shop)	Yes	For prevention and precautions	No	I'm not sure about taking Prep	15	Willing	Negative	For further precaution, protection and treatment	Lack of free accessible and comprehensive services
104	Gwale	11.9868° N	8.5105° E	Abubakar Muhammad Usman	FSW	Primary	25 - 34	Yes	No	18 years and above	To obtain money	Yes	Vaginal	Yes	No	No	Always	Yes	More than one	Paid for sex	Willing	Willing	Willing	Willing	Willing	Willing	Willing	Willing	Willing	Willing	Willing	Willing	Willing	Willing	Willing	Willing	Willing	Yes	Stigmatization by providers	Yes	For further information on HIV	Yes	For further protection on HIV	17	Willing	Negative	To have HIV related information and Knowledge	Stigmatization and harassment
105	Gwale	11.9868° N	8.5105° E	Nuhu Sani Abarshi	FSW	No formal education	25 - 34	No	No	14 - 17 years	Having fun/love	Yes	Vaginal	Yes	No	No	Irregularly	Yes	More than one	Recieved gift for sex	Willing	Willing	Willing	Willing	Willing	Willing	Willing	Not willing	Willing	Willing	Not willing	Willing	Willing	Not willing	Willing	Willing	Willing	Yes	Inability to provide HIV counselling services	Yes	I want to know my hiv status	Yes	To reduce my chances of contracting hiv	14	Willing	Negative	To know and confirm my status	Inability to provide HIV counselling services
106	Gwale	11.9868° N	8.5105° E	Nuhu Sani Abarshi	FSW	Primary	25 - 34	No	No	18 years and above	Having fun/love	Yes	Vaginal	Yes	No	No	Irregularly	Yes	More than one	Recieved gift for sex	Willing	Willing	Willing	Willing	Willing	Willing	Willing	Not willing	Willing	Willing	Not willing	Willing	Willing	Not willing	Willing	Willing	Not willing	Yes	Stigmatization by providers	Yes	To know my status	Yes	To protect me from getting hiv	13	Willing	Positive	To know and confirm my status	Stigmatization and harassment
107	Gwale	11.9868° N	8.5105° E	Nuhu Sani Abarshi	FSW	Secondary	35 - 45	No	No	14 - 17 years	Having fun/love	Yes	Vaginal	Yes	No	No	Always	Yes	More than one	Recieved gift for sex	Willing	Willing	Willing	Willing	Willing	Willing	Willing	Willing	Willing	Willing	Willing	Willing	Willing	Willing	Willing	Willing	Willing	Yes	Stigmatization by providers	Yes	To know my hiv status	Yes	To protect me from getting hiv	17	Willing	Negative	To know and confirm my status	Stigmatization and harassment
108	Gwale	11.9868° N	8.5105° E	Nuhu Sani Abarshi	FSW	Secondary	25 - 34	No	No	14 - 17 years	Having fun/love	Yes	Vaginal	Yes	No	No	Irregularly	Yes	More than one	Recieved gift for sex	Willing	Willing	Willing	Willing	Willing	Willing	Willing	Willing	Willing	Willing	Willing	Willing	Willing	Willing	Willing	Willing	Willing	Yes	Stigmatization by providers	Yes	To know my status	Yes	To protect me from hiv	17	Willing	Positive	To know and confirm my status	Stigmatization and harassment
109	Gwale	11.9868° N	8.5105° E	Nuhu sani abarshi	FSW	Secondary	35 - 45	Yes	No	14 - 17 years	Having fun/love	Yes	Vaginal Oral	Yes	No	Yes	Always	Yes	More than one	Recieved gift for sex	Willing	Willing	Willing	Willing	Willing	Willing	Willing	Not willing	Willing	Willing	Not willing	Willing	Willing	Not willing	Willing	Willing	Willing	Yes	lack of friendly facilities	Yes	I want to know my status	Yes	To prevent from getting hiv	14	Willing	Negative	To know and confirm my status	Lack of friendly facilities
110	Gwale	11.9868° N	8.5105° E	Nuhu sani abarshi	FSW	Secondary	25 - 34	No	No	14 - 17 years	Having fun/love	Yes	Vaginal Oral	Yes	No	Yes	Irregularly	Yes	More than one	Recieved gift for sex	Willing	Willing	Willing	Willing	Willing	Willing	Willing	Not willing	Not willing	Willing	Not willing	Not willing	Willing	Not willing	Willing	Willing	Willing	Yes	Stigmatization by providers	Yes	To know my status	Yes	To make me not get hiv	12	Not willing	Negative	To know and confirm my status	Stigmatization and harassment
111	Tarauni	11.9535° N	8.5642° E	Salisu Muhammad Modibbo	FSW	Tertiary	25 - 34	No	No	14 - 17 years	To obtain money	Yes	Anal Oral	No	Yes	Yes	Irregularly	No	More than one	Recieved gift for sex	Not willing	Willing	Willing	Willing	Willing	Willing	Not willing	Willing	Willing	Willing	Willing	Willing	Willing	Willing	Willing	Willing	Not willing	Yes	Lack of comprehensive services in same place (One Stop Shop)	Yes	It's good to know my status	No	No need to	14	Willing	Negative	To know and confirm my status	Lack of free accessible and comprehensive services
112	Tarauni	11.9535° N	8.5642° E	Zainab Abdullahi Musa	FSW	Tertiary	25 - 34	No	No	Below 13 years	To obtain money	Yes	Vaginal	Yes	No	No	Always	Yes	More than one	Recieved gift for sex	Willing	Willing	Willing	Willing	Willing	Willing	Willing	Willing	Willing	Willing	Willing	Willing	Willing	Willing	Willing	Willing	Willing	Yes	Lack of comprehensive services in same place (One Stop Shop)	Yes	It good for health	No	No needed	17	Willing	Negative	To know and confirm my status	Lack of free accessible and comprehensive services
113	Tarauni	11.9535° N	8.5642° E	Zainab Abdullahi Musa	FSW	Tertiary	18 - 24	No	No	14 - 17 years	Peer pressure	Yes	Vaginal	Yes	No	No	Irregularly	No	More than one	Recieved gift for sex	Willing	Willing	Willing	Willing	Willing	Willing	Not willing	Willing	Willing	Willing	Willing	Willing	Willing	Willing	Willing	Willing	Not willing	Yes	lack of knowledge about HIV service provider	Yes	No needed	Yes	It good for health	15	Willing	Negative	To know and confirm my status	Lack of information and knowledge about HIV services
114	Tarauni	11.9535° N	8.5642° E	Zainab Abdullahi Musa	FSW	Primary	18 - 24	No	No	Below 13 years	To obtain money	Yes	Vaginal Anal	Yes	Yes	No	Irregularly	No	More than one	Recieved gift for sex	Willing	Willing	Willing	Willing	Willing	Willing	Willing	Willing	Willing	Willing	Willing	Willing	Willing	Willing	Willing	Willing	Not willing	Yes	Lack of comprehensive services in same place (One Stop Shop)	Yes	It good for health	No	No needed	16	Willing	Negative	To know and confirm my status	Lack of free accessible and comprehensive services
115	Tarauni	11.9535° N	8.5642° E	Zainab Abdullahi Musa	FSW	Tertiary	18 - 24	Yes	Yes	Below 13 years	To obtain money	Yes	Vaginal	Yes	No	No	Irregularly	No	More than one	Recieved gift for sex	Willing	Willing	Willing	Willing	Willing	Willing	Willing	Willing	Willing	Willing	Willing	Willing	Willing	Willing	Willing	Willing	Not willing	Yes	Lack of comprehensive services in same place (One Stop Shop)	Yes	To know my status	No	No needed	16	Willing	Negative	To know and confirm my status	Lack of free accessible and comprehensive services
116	Tarauni	11.9535° N	8.5642° E	Zainab Abdullahi Musa	FSW	Primary	25 - 34	No	No	Below 13 years	To obtain money	Yes	Vaginal	Yes	No	No	Irregularly	No	More than one	Paid for sex	Willing	Willing	Willing	Willing	Willing	Willing	Willing	Willing	Willing	Willing	Willing	Willing	Willing	Willing	Willing	Willing	Willing	Yes	Stigmatization by providers	Yes	To know my status	No	Not interested	17	Willing	Negative	To know and confirm my status	Stigmatization and harassment
117	Tarauni	11.9535° N	8.5642° E	Zainab Abdullahi Musa	FSW	No formal education	25 - 34	No	No	14 - 17 years	To obtain money	Yes	Vaginal	Yes	No	No	Irregularly	No	More than one	Recieved gift for sex	Willing	Willing	Willing	Willing	Willing	Willing	Not willing	Willing	Willing	Willing	Willing	Willing	Willing	Willing	Willing	Willing	Not willing	Yes	Lack of comprehensive services in same place (One Stop Shop)	Yes	I just want to be tested	No	No needed	15	Willing	Negative	To know and confirm my status	Lack of free accessible and comprehensive services
118	Tarauni	11.9535° N	8.5642° E	Zainab Abdullahi Musa	FSW	Secondary	25 - 34	No	No	Below 13 years	To obtain money	Yes	Vaginal	Yes	No	No	Irregularly	No	More than one	Recieved gift for sex	Willing	Willing	Willing	Willing	Willing	Willing	Willing	Willing	Willing	Willing	Willing	Willing	Willing	Willing	Willing	Willing	Willing	Yes	Lack of accessible free services	Yes	To know my status	No	No needed	17	Willing	Positive	To know and confirm my status	Lack of free accessible and comprehensive services
119	Tarauni	11.9535° N	8.5642° E	Ibrahim salisu	FSW	Tertiary	18 - 24	No	No	Below 13 years	To obtain money	Yes	Anal Oral	No	Yes	Yes	Always	No	More than one	Paid for sex	Willing	Willing	Willing	Not willing	Willing	Not willing	Not willing	Not willing	Willing	Willing	Not willing	Willing	Willing	Not willing	Willing	Not willing	Not willing	Yes	Lack of comprehensive services in same place (One Stop Shop)	Yes	My partner is positive I want to know mine too	Yes	To protect my self from getting hiv	9	Not willing	Negative	To know and confirm my status	Lack of free accessible and comprehensive services
120	Fagge	12° 0' 24" N	8° 31' 44" E	Aisha	FSW	Secondary	35 - 45	No	No	18 years and above	Having fun/love	Yes	Vaginal	Yes	No	No	Irregularly	No	One	No transactional sex	Willing	Willing	Willing	Willing	Not willing	Willing	Willing	Not willing	Not willing	Willing	Not willing	Not willing	Not willing	Not willing	Not willing	Not willing	Willing	Yes	Inability to provide HIV counselling services	Yes	To know about my status	Yes	To prevent me from contacting the disease	8	Not willing	Negative	To know and confirm my status	Inability to provide HIV counselling services
121	Fagge	12° 0' 24" N	8° 31' 44" E	Aisha	FSW	Secondary	18 - 24	Yes	No	99	99	No		9	9	9	9	9	9	9	Not willing	Willing	Willing	Not willing	Not willing	Willing	Willing	Not willing	Not willing	Willing	Not willing	Not willing	Not willing	Not willing	Not willing	Willing	Willing	Yes	Stigmatization by providers	Yes	To know my status	Yes	To prevent me from contacting the disease	7	Not willing	Negative	To know and confirm my status	Stigmatization and harassment
122	Fagge	12° 0' 24" N	8° 31' 44" E	Aisha	FSW	Secondary	18 - 24	No	No	99	99	No		9	9	9	9	9	9	9	Not willing	Willing	Willing	Not willing	Not willing	Willing	Willing	Not willing	Not willing	Willing	Not willing	Not willing	Willing	Not willing	Not willing	Willing	Not willing	Yes	lack of knowledge about HIV service provider	Yes	To know my status	Yes	For prevention	7	Not willing	Negative	To know and confirm my status	Lack of information and knowledge about HIV services
123	Fagge	12° 0' 24" N	8° 31' 44" E	Aisha	FSW	Secondary	18 - 24	No	No	99	99	No		9	9	9	9	9	9	9	Not willing	Willing	Willing	Not willing	Not willing	Willing	Willing	Not willing	Not willing	Willing	Not willing	Not willing	Willing	Not willing	Not willing	Not willing	Not willing	Yes	lack of knowledge about HIV service provider	Yes	To know my status	Yes	To know my status	6	Not willing	Negative	To know and confirm my status	Lack of information and knowledge about HIV services
124	Fagge	12° 0' 24" N	8° 31' 44" E	Aisha	FSW	Secondary	25 - 34	No	No	18 years and above	Having fun/love	Yes	Vaginal	Yes	No	No	Irregularly	No	One	No transactional sex	Not willing	Not willing	Willing	Willing	Willing	Willing	Willing	Willing	Willing	Not willing	Not willing	Not willing	Willing	Not willing	Not willing	Willing	Not willing	Yes	Stigmatization by providers	Yes	To know about my status	Yes	To prevent me from contacting the disease	9	Not willing	Negative	To know and confirm my status	Stigmatization and harassment
125	Fagge	12° 0' 24" N	8° 31' 44" E	Aisha	FSW	Primary	35 - 45	No	No	18 years and above	Having fun/love	Yes	Vaginal	Yes	No	No	Irregularly	No	One	No transactional sex	Not willing	Not willing	Not willing	Not willing	Not willing	Willing	Willing	Not willing	Not willing	Not willing	Not willing	Not willing	Not willing	Not willing	Not willing	Not willing	Willing	Yes	lack of friendly facilities	Yes	To know my status	Yes	To prevent me from contacting the disease	3	Not willing	Negative	To know and confirm my status	Lack of friendly facilities
126	Fagge	12° 0' 24" N	8° 31' 44" E	Aisha	FSW	Secondary	35 - 45	No	No	18 years and above	Marriage	No		9	9	9	9	9	9	9	Not willing	Not willing	Not willing	Not willing	Not willing	Not willing	Not willing	Not willing	Not willing	Not willing	Not willing	Not willing	Not willing	Not willing	Not willing	Not willing	Not willing	Yes	lack of knowledge about HIV service provider	Yes	To know my about my status	Yes	For prevention	0	Not willing	Negative	To know and confirm my status	Lack of information and knowledge about HIV services
127	Fagge	12° 0' 24" N	8° 31' 44" E	Aisha	FSW	Secondary	18 - 24	No	No	99	99	No		9	9	9	9	9	9	9	Not willing	Willing	Willing	Not willing	Not willing	Willing	Willing	Not willing	Willing	Not willing	Not willing	Not willing	Not willing	Not willing	Not willing	Not willing	Not willing	Yes	Stigmatization by providers	Yes	To know about my status	Yes	For prevention	5	Not willing	Negative	To know and confirm my status	Stigmatization and harassment
128	Fagge	12° 0' 24" N	8° 31' 44" E	Aisha	FSW	Secondary	18 - 24	No	No	99	99	No		9	9	9	9	9	9	9	Willing	Willing	Willing	Not willing	Not willing	Willing	Willing	Not willing	Willing	Not willing	Not willing	Not willing	Willing	Not willing	Not willing	Not willing	Not willing	Yes	lack of friendly facilities	Yes	To know about my status	Yes	For prevention	7	Not willing	Negative	To know and confirm my status	Lack of friendly facilities
129	Fagge	12° 0' 24" N	8° 31' 44" E	Aisha	FSW	Tertiary	25 - 34	No	No	18 years and above	Having fun/love	Yes	Vaginal	Yes	No	No	Irregularly	No	One	No transactional sex	Not willing	Willing	Willing	Willing	Willing	Willing	Willing	Not willing	Not willing	Willing	Not willing	Not willing	Not willing	Not willing	Not willing	Not willing	Not willing	Yes	lack of friendly facilities	Yes	To know my status	Yes	For prevention	7	Not willing	Positive	To know and confirm my status	Lack of friendly facilities
130	Fagge	12° 0' 24" N	8° 31' 44" E	Aisha	FSW	Secondary	35 - 45	No	No	Below 13 years	Having fun/love	Yes	Vaginal	Yes	No	No	Always	Yes	More than one	Recieved gift for sex	Willing	Willing	Willing	Willing	Not willing	Willing	Willing	Willing	Willing	Willing	Willing	Willing	Willing	Willing	Willing	Willing	Willing	Yes	Stigmatization by providers	Yes	To know about my status	Yes	For prevention	16	Willing	Negative	To know and confirm my status	Stigmatization and harassment
131	Fagge	12° 0' 24" N	8° 31' 44" E	Aisha	FSW	Tertiary	35 - 45	No	No	18 years and above	Having fun/love	Yes	Vaginal	Yes	No	No	Irregularly	No	One	No transactional sex	Willing	Willing	Willing	Not willing	Not willing	Willing	Willing	Not willing	Not willing	Willing	Not willing	Not willing	Willing	Not willing	Willing	Willing	Willing	Yes	lack of knowledge about HIV service provider	Yes	To know about my status	Yes	For prevention	10	Not willing	Negative	To know and confirm my status	Lack of information and knowledge about HIV services
132	Fagge	12° 0' 24" N	8° 31' 44" E	Aisha	FSW	Secondary	18 - 24	No	No	18 years and above	Having fun/love	No		9	9	9	9	9	9	9	Not willing	Willing	Willing	Not willing	Not willing	Willing	Willing	Not willing	Willing	Willing	Not willing	Willing	Willing	Willing	Willing	Willing	Willing	Yes	Inability to provide HIV counselling services	Yes	To know about my status	Yes	For prevention	12	Not willing	Negative	To know and confirm my status	Inability to provide HIV counselling services
133	Gwale	11.9868° N	8.5105° E	Hauwa garba umar	FSW	Secondary	18 - 24	No	No	14 - 17 years	Having fun/love	Yes	Vaginal	Yes	No	No	Irregularly	Yes	One	Recieved gift for sex	Willing	Willing	Willing	Not willing	Not willing	Willing	Willing	Willing	Willing	Willing	Not willing	Not willing	Not willing	Willing	Willing	Willing	Not willing	Yes	lack of friendly facilities	Yes	To know my status	Yes	Protection	11	Not willing	Negative	To know and confirm my status	Lack of friendly facilities
134	Gwale	11.9868° N	8.5105° E	Hauwa garba umar	FSW	Secondary	18 - 24	Yes	No	14 - 17 years	Having fun/love	Yes	Vaginal	Yes	No	No	Always	Yes	More than one	Paid for sex	Willing	Not willing	Willing	Willing	Willing	Willing	Willing	Not willing	Willing	Willing	Not willing	Not willing	Not willing	Not willing	Willing	Willing	Willing	Yes	Stigmatization by providers	Yes	To know my HIV status	Yes	To protect my self	11	Not willing	Negative	To know and confirm my status	Stigmatization and harassment
135	Gwale	11.9868° N	8.5105° E	Hauwa garba umar	FSW	Secondary	18 - 24	No	No	14 - 17 years	To obtain money	Yes	Vaginal	Yes	No	No	Irregularly	No	More than one	Paid for sex	Willing	Willing	Willing	Willing	Not willing	Willing	Willing	Willing	Willing	Willing	Willing	Willing	Willing	Willing	Willing	Willing	Willing	Yes	Lack of information specific to my group	Yes	To assure If am healthy	Yes	To prevent my self from contacting HIV	16	Willing	Negative	To know and confirm my status	Lack of information and knowledge about HIV services
136	Gwale	11.9868° N	8.5105° E	Hauwa garba umar	FSW	Secondary	25 - 34	No	No	18 years and above	Rape/Forced	Yes	Vaginal	Yes	No	No	Irregularly	Yes	More than one	Paid & recieved	Not willing	Willing	Willing	Not willing	Not willing	Willing	Willing	Not willing	Willing	Willing	Not willing	Not willing	Willing	Not willing	Willing	Willing	Not willing	Yes	Inability to provide HIV counselling services	Yes	To know my status	Yes	For protection	9	Not willing	Negative	To know and confirm my status	Inability to provide HIV counselling services
137	Gwale	11.9868° N	8.5105° E	Hauwa garba umar	FSW	No formal education	25 - 34	Yes	No	18 years and above	To obtain money	Yes	Vaginal	Yes	No	No	Irregularly	No	More than one	Paid for sex	Willing	Willing	Willing	Not willing	Not willing	Willing	Willing	Not willing	Willing	Willing	Willing	Willing	Willing	Not willing	Willing	Willing	Not willing	Yes	Stigmatization by providers	Yes	To know if am healthy	Yes	Protection	12	Not willing	Positive	To know and confirm my status	Stigmatization and harassment
138	Gwale	11.9868° N	8.5105° E	Hauwa garba umar	FSW	Tertiary	25 - 34	Yes	No	14 - 17 years	Having fun/love	Yes	Vaginal	Yes	No	No	Irregularly	No	One	Paid for sex	Not willing	Willing	Willing	Willing	Not willing	Willing	Willing	Not willing	Not willing	Willing	Not willing	Willing	Willing	Not willing	Willing	Willing	Not willing	Yes	Inability to provide HIV counselling services	Yes	To know my HIV status	Yes	In order to prevent my self from contacting HIV	10	Not willing	Negative	To know and confirm my status	Inability to provide HIV counselling services
139	Gwale	11.9868° N	8.5105° E	Hauwa garba umar	FSW	Tertiary	25 - 34	Yes	No	18 years and above	Having fun/love	Yes	Vaginal	Yes	No	No	Always	Yes	More than one	Paid & recieved	Willing	Willing	Willing	Willing	Not willing	Willing	Willing	Not willing	Willing	Willing	Not willing	Willing	Willing	Willing	Willing	Willing	Not willing	Yes	Non-availability of service providers to manage stigma related crisis	Yes	To check if am healthy for my peace of mind	No	Because am using condom	13	Willing	Negative	To know and confirm my status	Non-availability of HIV services provider
140	Gwale	11.9868° N	8.5105° E	Hauwa garba umar	FSW	Primary	18 - 24	Yes	No	14 - 17 years	Peer pressure	Yes	Vaginal	Yes	No	No	Irregularly	No	More than one	Recieved gift for sex	Not willing	Willing	Willing	Willing	Not willing	Willing	Willing	Willing	Willing	Willing	Willing	Willing	Willing	Willing	Willing	Willing	Not willing	Not Sure	Lack of accessible free services	Yes	To know my status	Yes	Prevention	14	Willing	Negative	To know and confirm my status	Lack of free accessible and comprehensive services
141	Gwale	11.9868° N	8.5105° E	Hauwa garba umar	FSW	No formal education	25 - 34	No	No	14 - 17 years	Having fun/love	No		9	9	9	9	9	9	9	Willing	Willing	Willing	Not willing	Not willing	Willing	Willing	Not willing	Not willing	Willing	Not willing	Not willing	Willing	Not willing	Not willing	Not willing	Not willing	Yes	Stigmatization by providers	Yes	To know my status	Yes	Protection	7	Not willing	Negative	To know and confirm my status	Stigmatization and harassment
142	Gwale	11.9868° N	8.5105° E	Abubakar	FSW	Secondary	18 - 24	No	No	18 years and above	Having fun/love	Yes	Vaginal	Yes	No	No	Irregularly	Yes	More than one	No transactional sex	Willing	Willing	Willing	Willing	Willing	Willing	Willing	Willing	Willing	Willing	Willing	Willing	Willing	Willing	Willing	Willing	Willing	Yes	Lack of information specific to my group	Yes	I want get further information about HIV for protection	Yes	Anything that can help me avoid contact with HIV I will welcome it	17	Willing	Negative	To have HIV related information and Knowledge	Lack of information and knowledge about HIV services
143	Gwale	11.9868° N	8.5105° E	Abubakar Muhammad Usman	FSW	Secondary	25 - 34	No	No	18 years and above	Having fun/love	Yes	Vaginal	Yes	No	No	Always	Yes	More than one	Recieved gift for sex	Willing	Willing	Willing	Willing	Willing	Willing	Willing	Willing	Willing	Willing	Willing	Willing	Willing	Willing	Willing	Willing	Willing	Yes	Inability to provide HIV counselling services	Yes	Information on health related issues would be vital	Yes	For protection	17	Willing	Negative	To have HIV related information and Knowledge	Inability to provide HIV counselling services
144	Gwale	11.9868° N	8.5105° E	Abubakar Muhammad Usman	FSW	Secondary	18 - 24	No	No	18 years and above	Having fun/love	Yes	Vaginal	Yes	No	No	Always	Yes	More than one	No transactional sex	Willing	Willing	Willing	Willing	Willing	Willing	Willing	Willing	Willing	Not willing	Willing	Willing	Willing	Willing	Willing	Willing	Willing	Yes	Lack of accessible free services	Yes	I would like to know my status	Yes	To protect myself and my partners	16	Willing	Negative	To know and confirm my status	Lack of free accessible and comprehensive services
145	Gwale	11.9868° N	8.5105° E	Abubakar Muhammad Usman	FSW	Tertiary	18 - 24	Yes	Yes	14 - 17 years	Having fun/love	Yes	Vaginal Anal	Yes	Yes	No	Always	Yes	One	Paid for sex	Willing	Willing	Willing	Willing	Willing	Willing	Willing	Willing	Willing	Willing	Willing	Willing	Willing	Willing	Willing	Willing	Willing	Yes	Stigmatization by providers	Yes	To further information on hiv	Yes	For protection from sexual diasese	17	Willing	Negative	To have HIV related information and Knowledge	Stigmatization and harassment
146	Gwale	11.9868° N	8.5105° E	Abubakar Muhammad Usman	FSW	No formal education	25 - 34	Yes	Yes	18 years and above	To obtain money	Yes	Vaginal	Yes	No	No	Always	Yes	More than one	Paid for sex	Willing	Not willing	Willing	Willing	Willing	Willing	Willing	Not willing	Willing	Willing	Willing	Willing	Willing	Willing	Willing	Not willing	Not willing	Yes	Inability to provide HIV counselling services	Yes	For protection	Yes	For my protection	13	Willing	Negative	For further precaution, protection and treatment	Inability to provide HIV counselling services
147	Gwale	11.9868° N	8.5105° E	Abubakar Muhammad Usman	FSW	Secondary	18 - 24	Yes	Yes	14 - 17 years	Having fun/love	Yes	Vaginal	Yes	No	No	Always	Yes	More than one	Paid for sex	Willing	Willing	Willing	Willing	Willing	Willing	Willing	Willing	Willing	Willing	Willing	Willing	Willing	Willing	Willing	Willing	Willing	Yes	Lack of information specific to my group	Yes	More informarion about HIV related will help me	Yes	For person protection	17	Willing	Negative	To have HIV related information and Knowledge	Lack of information and knowledge about HIV services
148	Gwale	11.9868° N	8.5105° E	Abubakar Muhammad Usman	FSW	Secondary	18 - 24	Yes	No	14 - 17 years	Having fun/love	Yes	Vaginal	Yes	No	No	Always	Yes	More than one	Paid for sex	Willing	Willing	Willing	Willing	Willing	Willing	Willing	Willing	Willing	Willing	Willing	Willing	Willing	Willing	Willing	Willing	Willing	No	lack of friendly facilities	Yes	To know my status	Yes	For protection	17	Willing	Negative	To know and confirm my status	Lack of friendly facilities
149	Gwale	11.9868° N	8.5105° E	Abubakar Muhammad Usman	FSW	Tertiary	25 - 34	Yes	Yes	18 years and above	To obtain money	Yes	Vaginal	Yes	No	No	Always	Yes	More than one	Paid for sex	Not willing	Willing	Willing	Willing	Willing	Willing	Willing	Not willing	Not willing	Willing	Willing	Willing	Willing	Willing	Willing	Willing	Willing	Yes	Lack of comprehensive services in same place (One Stop Shop)	Yes	To further information on HIV	Yes	From protection	14	Willing	Negative	To have HIV related information and Knowledge	Lack of free accessible and comprehensive services
150	Fagge	12° 0' 24" N	8° 31' 44" E	Lawan Hassan Ahmad	FSW	Secondary	25 - 34	Yes	Yes	Below 13 years	Having fun/love	Yes	Vaginal Anal	Yes	Yes	No	Always	Yes	More than one	Paid & recieved	Willing	Willing	Willing	Willing	Willing	Willing	Not willing	Not willing	Not willing	Willing	Not willing	Not willing	Willing	Willing	Willing	Willing	Not willing	Yes	Stigmatization by providers	No	Just like that	No	I don't like taking drugs	11	Not willing	Negative	To have HIV related information and Knowledge	Stigmatization and harassment
151	Fagge	12° 0' 24" N	8° 31' 44" E	Lawan Hassan Ahmad	FSW	Primary	25 - 34	Yes	Yes	14 - 17 years	Peer pressure	Yes	Vaginal	Yes	No	No	Irregularly	No	More than one	Paid & recieved	Willing	Willing	Willing	Willing	Willing	Willing	Willing	Willing	Willing	Willing	Willing	Willing	Willing	Willing	Willing	Willing	Willing	Not Sure	Lack of information specific to my group	Yes	To know about my status	Yes	Protection from risk behaviour	17	Willing	Negative	To know and confirm my status	Lack of information and knowledge about HIV services
152	Gwale	11.9868° N	8.5105° E	Nafisa Shehu	FSW	Secondary	18 - 24	Yes	Yes	14 - 17 years	Peer pressure	Yes	Vaginal	Yes	No	No	Always	Yes	More than one	Paid for sex	Willing	Willing	Willing	Willing	Willing	Willing	Willing	Willing	Willing	Willing	Willing	Willing	Willing	Willing	Willing	Willing	Willing	Not Sure	lack of friendly facilities	Yes	To be more enlightened on HIV	Yes	For further precautions	17	Willing	Negative	To have HIV related information and Knowledge	Lack of friendly facilities
153	Gwale	11.9868° N	8.5105° E	Nafisa Shehu	FSW	Secondary	25 - 34	Yes	Yes	18 years and above	To obtain money	Yes	Vaginal	Yes	No	No	Always	Yes	More than one	Paid for sex	Willing	Not willing	Willing	Willing	Willing	Willing	Willing	Willing	Willing	Willing	Willing	Willing	Willing	Not willing	Willing	Willing	Willing	Yes	lack of friendly facilities	Yes	I am going to be more enlightened on HIV accessibility and prevention	Yes	For further precautions on HIV	15	Willing	Negative	To have HIV related information and Knowledge	Lack of friendly facilities
154	Gwale	11.9868° N	8.5105° E	Nafisa Shehu	FSW	No formal education	18 - 24	Yes	No	14 - 17 years	Having fun/love	Yes	Vaginal Anal Oral	Yes	Yes	Yes	Always	Yes	More than one	No transactional sex	Willing	Willing	Willing	Willing	Willing	Willing	Willing	Willing	Willing	Willing	Willing	Willing	Willing	Willing	Willing	Willing	Willing	Yes	Lack of information specific to my group	Yes	To be enlightened on HIV	Yes	For protection and precautions	17	Willing	Negative	To have HIV related information and Knowledge	Lack of information and knowledge about HIV services
155	Gwale	11.9868° N	8.5105° E	Nafisa Shehu	FSW	No formal education	25 - 34	No	No	18 years and above	To obtain money	Yes	Vaginal	Yes	No	No	Always	Yes	More than one	Paid for sex	Willing	Not willing	Willing	Willing	Willing	Willing	Willing	Not willing	Not willing	Willing	Willing	Willing	Willing	Willing	Willing	Willing	Willing	Yes	Non-availability of service providers to manage stigma related crisis	Yes	More info on HIV	Yes	For precautions and protection	14	Willing	Negative	To have HIV related information and Knowledge	Non-availability of HIV services provider
156	Gwale	11.9868° N	8.5105° E	Nafisa Shehu	FSW	Tertiary	25 - 34	Yes	No	18 years and above	Having fun/love	Yes	Vaginal	Yes	No	No	Always	Yes	More than one	Paid for sex	Willing	Willing	Willing	Willing	Willing	Willing	Willing	Willing	Willing	Willing	Willing	Willing	Willing	Not willing	Willing	Willing	Willing	Not Sure	Inability to provide HIV counselling services	Yes	More on HIV accessibility and prevention	Yes	Personal information and protection	16	Willing	Negative	To have HIV related information and Knowledge	Inability to provide HIV counselling services
157	Gwale	11.9868° N	8.5105° E	Nafisa Shehu	FSW	No formal education	18 - 24	Yes	Yes	18 years and above	To obtain money	Yes	Vaginal	Yes	No	No	Always	Yes	More than one	Paid for sex	Willing	Not willing	Willing	Willing	Willing	Willing	Willing	Willing	Willing	Willing	Willing	Willing	Willing	Willing	Willing	Willing	Willing	Yes	Lack of accessible free services	Yes	For further precautions	Yes	Self protection	16	Willing	Negative	For further precaution, protection and treatment	Lack of free accessible and comprehensive services
158	Gwale	11.9868° N	8.5105° E	Nafisa Shehu	FSW	Secondary	35 - 45	Yes	Yes	14 - 17 years	To obtain money	Yes	Vaginal	Yes	No	No	Always	Yes	More than one	Paid for sex	Willing	Willing	Willing	Willing	Willing	Willing	Willing	Willing	Willing	Willing	Willing	Willing	Willing	Willing	Willing	Willing	Willing	Yes	Lack of information specific to my group	Yes	Precautions	Yes	Protection	17	Willing	Negative	For further precaution, protection and treatment	Lack of information and knowledge about HIV services
159	Gwale	11.9868° N	8.5105° E	Nafisa Shehu	FSW	Secondary	18 - 24	Yes	Yes	18 years and above	Having fun/love	Yes	Vaginal	Yes	No	No	Always	Yes	More than one	Paid for sex	Not willing	Not willing	Willing	Willing	Willing	Willing	Willing	Willing	Willing	Willing	Willing	Willing	Willing	Willing	Willing	Willing	Not willing	Yes	Inability to provide HIV counselling services	Yes	I knew my status but I'm willing to protect my partners	Yes	Protection	14	Willing	Positive	To know and confirm my status	Inability to provide HIV counselling services
160	Gwale	11.9868° N	8.5105° E	Nafisa Shehu	FSW	No formal education	18 - 24	Yes	Yes	14 - 17 years	Having fun/love	Yes	Vaginal	Yes	No	No	Always	Yes	More than one	No transactional sex	Willing	Willing	Willing	Willing	Willing	Willing	Willing	Not willing	Willing	Willing	Willing	Willing	Willing	Willing	Willing	Willing	Willing	Yes	lack of knowledge about HIV service provider	Yes	More information on HIV	Yes	For more protection	16	Willing	Negative	To have HIV related information and Knowledge	Lack of information and knowledge about HIV services
161	Gwale	11.9868° N	8.5105° E	Nuhu Sani Abarshi	FSW	Secondary	18 - 24	No	No	14 - 17 years	Having fun/love	Yes	Vaginal	Yes	No	No	Irregularly	Yes	More than one	Recieved gift for sex	Willing	Not willing	Willing	Willing	Willing	Willing	Willing	Not willing	Willing	Willing	Not willing	Willing	Willing	Not willing	Willing	Willing	Willing	Yes	lack of friendly facilities	Yes	To know my hiv status	Yes	To prevent myself from hiv	13	Willing	Negative	To know and confirm my status	Lack of friendly facilities
162	Gwale	11.9868° N	8.5105° E	Nuhu Sani Abarshi	FSW	Secondary	18 - 24	Yes	No	14 - 17 years	Having fun/love	Yes	Vaginal Oral	Yes	No	Yes	Irregularly	Yes	More than one	Recieved gift for sex	Willing	Willing	Willing	Willing	Willing	Willing	Willing	Not willing	Willing	Willing	Not willing	Willing	Willing	Not willing	Willing	Willing	Willing	Yes	Stigmatization by providers	Yes	To know my status	Yes	To stop me from getting hiv	14	Willing	Negative	To know and confirm my status	Stigmatization and harassment
163	Gwale	11.9868° N	8.5105° E	Nuhu sani abarshi	FSW	Secondary	25 - 34	Yes	No	14 - 17 years	Having fun/love	Yes	Vaginal Oral	Yes	No	Yes	Always	Yes	More than one	Recieved gift for sex	Willing	Willing	Willing	Willing	Willing	Willing	Willing	Not willing	Willing	Willing	Not willing	Willing	Willing	Not willing	Willing	Willing	Willing	Yes	lack of friendly facilities	Yes	To know my status	Yes	To reduce my risk of contracting hiv	14	Willing	Negative	To know and confirm my status	Lack of friendly facilities
164	Gwale	11.9868° N	8.5105° E	Nuhu sani abarshi	FSW	Secondary	25 - 34	Yes	No	14 - 17 years	Having fun/love	Yes	Vaginal	Yes	No	No	Always	Yes	More than one	Recieved gift for sex	Willing	Willing	Willing	Willing	Willing	Willing	Willing	Not willing	Willing	Not willing	Not willing	Willing	Not willing	Not willing	Willing	Willing	Willing	Yes	lack of friendly facilities	Yes	To if i'm negative or positive	Yes	To reduce risk of getting hiv	12	Not willing	Negative	To know and confirm my status	Lack of friendly facilities
165	Gwale	11.9868° N	8.5105° E	Nihu sani abarshi	FSW	Primary	25 - 34	No	No	14 - 17 years	Having fun/love	Yes	Vaginal	Yes	No	No	Irregularly	Yes	More than one	Recieved gift for sex	Willing	Willing	Willing	Willing	Willing	Willing	Willing	Not willing	Willing	Willing	Not willing	Willing	Willing	Not willing	Willing	Willing	Willing	Yes	Stigmatization by providers	Yes	To know my status	Yes	To avoid getting hiv	14	Willing	Negative	To know and confirm my status	Stigmatization and harassment
166	Gwale	11.9868° N	8.5105° E	Nuhu sani abarshi	FSW	Secondary	25 - 34	Yes	No	14 - 17 years	To obtain money	Yes	Vaginal	Yes	No	No	Irregularly	Yes	More than one	Recieved gift for sex	Willing	Willing	Willing	Willing	Willing	Willing	Willing	Not willing	Willing	Willing	Not willing	Willing	Willing	Not willing	Willing	Willing	Willing	Yes	Non-availability of service providers to manage stigma related crisis	Yes	I had a test done on me some months back i would like to confirm again	No	Im already hiv positive	14	Willing	Positive	To know and confirm my status	Non-availability of HIV services provider
167	Gwale	11.9868° N	8.5105° E	Nuhu sani abarshi	FSW	Secondary	18 - 24	Yes	Yes	14 - 17 years	Peer pressure	Yes	Vaginal Oral	Yes	No	Yes	Irregularly	Yes	More than one	Recieved gift for sex	Willing	Willing	Willing	Willing	Willing	Willing	Willing	Not willing	Willing	Willing	Not willing	Willing	Willing	Not willing	Willing	Willing	Not willing	Yes	Stigmatization by providers	Yes	I want to know my status	Yes	To reduce the risk of contracting hiv	13	Willing	Negative	To know and confirm my status	Stigmatization and harassment
168	Gwale	11.9868° N	8.5105° E	Nuhu sani abarshi	FSW	Secondary	18 - 24	Yes	No	14 - 17 years	Having fun/love	Yes	Vaginal	Yes	No	No	Irregularly	Yes	More than one	Recieved gift for sex	Willing	Willing	Willing	Willing	Willing	Willing	Willing	Not willing	Willing	Willing	Not willing	Willing	Willing	Not willing	Willing	Willing	Willing	Yes	lack of friendly facilities	Yes	To know my status	Yes	To prevent from getting hiv through sexual intercourse	14	Willing	Negative	To know and confirm my status	Lack of friendly facilities
169	Gwale	11.9868° N	8.5105° E	Nuhu sani abarshi	FSW	Secondary	25 - 34	No	No	14 - 17 years	Having fun/love	Yes	Vaginal	Yes	No	No	Irregularly	Yes	More than one	Recieved gift for sex	Willing	Willing	Willing	Willing	Willing	Willing	Willing	Not willing	Willing	Willing	Not willing	Willing	Willing	Not willing	Willing	Willing	Willing	Yes	lack of friendly facilities	Yes	To know my status	Yes	To prevent me from hiv	14	Willing	Negative	To know and confirm my status	Lack of friendly facilities
170	Tarauni	11.9535° N	8.5642° E	Zainab Abdullahi Musa	FSW	No formal education	18 - 24	No	No	Below 13 years	To obtain money	Yes	Vaginal	Yes	No	No	Irregularly	No	More than one	Recieved gift for sex	Willing	Willing	Willing	Willing	Willing	Willing	Not willing	Willing	Willing	Willing	Willing	Willing	Not willing	Willing	Willing	Willing	Not willing	Yes	Lack of accessible free services	Yes	To know my HIV status	No	Not interested	14	Willing	Negative	To know and confirm my status	Lack of free accessible and comprehensive services
171	Tarauni	11.9535° N	8.5642° E	Zainab Abdullahi Musa	FSW	Secondary	25 - 34	No	No	Below 13 years	To obtain money	Yes	Vaginal	Yes	No	No	Irregularly	No	More than one	Recieved gift for sex	Willing	Willing	Willing	Willing	Willing	Willing	Willing	Willing	Willing	Willing	Willing	Willing	Willing	Willing	Willing	Willing	Not willing	Yes	Stigmatization by providers	Yes	To know my HIV status	No	I will when there's needed	16	Willing	Negative	To know and confirm my status	Stigmatization and harassment
172	Tarauni	11.9535° N	8.5642° E	Zainab Abdullahi Musa	FSW	Secondary	18 - 24	No	No	Below 13 years	To obtain money	Yes	Vaginal	Yes	No	No	Irregularly	Yes	More than one	Paid & recieved	Willing	Willing	Willing	Willing	Willing	Willing	Willing	Willing	Willing	Willing	Willing	Willing	Willing	Willing	Willing	Willing	Not willing	Yes	Lack of comprehensive services in same place (One Stop Shop)	Yes	Good to know my status	No	I am not at risk	16	Willing	Negative	To know and confirm my status	Lack of free accessible and comprehensive services
173	Tarauni	11.9535° N	8.5642° E	Zainab Abdullahi Musa	FSW	Tertiary	25 - 34	No	No	Below 13 years	Having fun/love	Yes	Vaginal	Yes	No	No	Irregularly	Yes	More than one	Paid & recieved	Willing	Willing	Willing	Willing	Willing	Willing	Willing	Willing	Willing	Willing	Willing	Willing	Willing	Willing	Willing	Willing	Not willing	Yes	Lack of comprehensive services in same place (One Stop Shop)	Yes	Know my status	No	No needed	16	Willing	Negative	To know and confirm my status	Lack of free accessible and comprehensive services
174	Tarauni	11.9535° N	8.5642° E	Zainab Abdullahi Musa	FSW	Secondary	18 - 24	No	No	Below 13 years	To obtain money	Yes	Vaginal	Yes	No	No	Irregularly	No	More than one	Recieved gift for sex	Willing	Willing	Willing	Willing	Willing	Willing	Not willing	Willing	Willing	Willing	Willing	Willing	Willing	Willing	Willing	Willing	Willing	Yes	Stigmatization by providers	Yes	Knowing my HIV status	No	Not at risk	16	Willing	Negative	To know and confirm my status	Stigmatization and harassment
175	Tarauni	11.9535° N	8.5642° E	Zainab Abdullahi Musa	FSW	No formal education	18 - 24	No	No	Below 13 years	To obtain money	Yes	Vaginal	Yes	No	No	Irregularly	No	More than one	Recieved gift for sex	Willing	Willing	Willing	Willing	Willing	Willing	Not willing	Willing	Willing	Willing	Willing	Willing	Willing	Willing	Willing	Willing	Not willing	Yes	Lack of comprehensive services in same place (One Stop Shop)	Yes	To know my status	No	No needed	15	Willing	Negative	To know and confirm my status	Lack of free accessible and comprehensive services
176	Tarauni	11.9535° N	8.5642° E	Zainab Abdullahi Musa	FSW	Secondary	25 - 34	No	No	Below 13 years	To obtain money	Yes	Vaginal	Yes	No	No	Irregularly	No	More than one	Paid & recieved	Willing	Willing	Willing	Willing	Willing	Willing	Willing	Willing	Willing	Willing	Willing	Willing	Willing	Willing	Willing	Willing	Not willing	Yes	Stigmatization by providers	Yes	To know my status	No	No needed	16	Willing	Negative	To know and confirm my status	Stigmatization and harassment
177	Tarauni	11.9535° N	8.5642° E	Zainab Abdullahi Musa	FSW	No formal education	18 - 24	No	No	Below 13 years	To obtain money	Yes	Vaginal	Yes	No	No	Irregularly	No	More than one	Recieved gift for sex	Willing	Willing	Willing	Willing	Willing	Willing	Not willing	Willing	Willing	Willing	Willing	Willing	Willing	Willing	Willing	Willing	Willing	Yes	Lack of comprehensive services in same place (One Stop Shop)	Yes	To know my status	No	Not at risk	16	Willing	Negative	To know and confirm my status	Lack of free accessible and comprehensive services
178	Tarauni	11.9535° N	8.5642° E	Zainab Abdullahi Musa	FSW	Secondary	25 - 34	No	No	Below 13 years	To obtain money	Yes	Vaginal	Yes	No	No	Irregularly	Yes	More than one	Recieved gift for sex	Willing	Willing	Willing	Willing	Not willing	Willing	Not willing	Willing	Willing	Willing	Willing	Willing	Willing	Willing	Willing	Willing	Not willing	Yes	Lack of comprehensive services in same place (One Stop Shop)	No	Already know my status	No	No	14	Willing	Positive	To know and confirm my status	Lack of free accessible and comprehensive services
179	Tarauni	11.9535° N	8.5642° E	Zainab Abdullahi Musa	FSW	No formal education	18 - 24	No	No	Below 13 years	To obtain money	Yes	Vaginal	Yes	No	No	Irregularly	Yes	More than one	Recieved gift for sex	Willing	Willing	Willing	Willing	Not willing	Willing	Willing	Willing	Willing	Willing	Willing	Willing	Willing	Willing	Willing	Willing	Not willing	Yes	Lack of comprehensive services in same place (One Stop Shop)	Yes	To know my status	No	No needed	15	Willing	Negative	To know and confirm my status	Lack of free accessible and comprehensive services
180	Tarauni	11.9535° N	8.5642° E	Yusuf Sanusi Omeiza	FSW	Primary	25 - 34	Yes	Yes	14 - 17 years	Having fun/love	Yes	Vaginal	Yes	No	No	Irregularly	Yes	More than one	Recieved gift for sex	Willing	Willing	Willing	Willing	Willing	Willing	Willing	Willing	Willing	Willing	Willing	Willing	Willing	Willing	Willing	Willing	Willing	Yes	Inability to address police harrassment	Yes	So that i can confirm my Hiv status	Yes	To prevent myself from being contracting Hiv	17	Willing	Negative	To know and confirm my status	Stigmatization and harassment
181	Tarauni	11.9535° N	8.5642° E	Yusuf Sanusi Omeiza	FSW	No formal education	18 - 24	Yes	Yes	14 - 17 years	To obtain money	Yes	Vaginal	Yes	No	No	Irregularly	No	More than one	Recieved gift for sex	Willing	Willing	Willing	Willing	Willing	Willing	Willing	Willing	Willing	Willing	Willing	Willing	Willing	Willing	Willing	Willing	Willing	Yes	lack of knowledge about HIV service provider	Yes	I have never got myself tested before and it an opportunity to get myself tested to know my Hiv status	No	Not needed	17	Willing	Negative	To know and confirm my status	Lack of information and knowledge about HIV services
182	Tarauni	11.9535° N	8.5642° E	Yusuf Sanusi Omeiza	FSW	No formal education	25 - 34	Yes	No	18 years and above	Having fun/love	Yes	Vaginal	Yes	No	No	Irregularly	Yes	More than one	Recieved gift for sex	Willing	Willing	Willing	Willing	Willing	Willing	Willing	Willing	Willing	Willing	Willing	Willing	Willing	Willing	Willing	Willing	Willing	Yes	Non-availability of service providers to manage stigma related crisis	Yes	So that i confirm my Hiv status	Yes	To prevent myself and be free from contracting Hiv	17	Willing	Negative	To know and confirm my status	Non-availability of HIV services provider
183	Tarauni	11.9535° N	8.5642° E	Yahanasu isa danladi	FSW	No formal education	18 - 24	Yes	Yes	Below 13 years	Having fun/love	Yes	Vaginal Anal	Yes	Yes	No	Irregularly	Yes	More than one	Paid for sex	Willing	Willing	Willing	Willing	Willing	Not willing	Willing	Willing	Willing	Willing	Willing	Willing	Willing	Willing	Willing	Willing	Willing	Yes	Lack of accessible free services	Yes	To know my status	No	Not eligible	16	Willing	Negative	To know and confirm my status	Lack of free accessible and comprehensive services
184	Tarauni	11.9535° N	8.5642° E	Yahanasu isa danladi	FSW	Secondary	25 - 34	No	Yes	Below 13 years	Having fun/love	Yes	Vaginal Oral	Yes	No	Yes	Always	Yes	One	Paid for sex	Willing	Willing	Willing	Willing	Willing	Willing	Willing	Willing	Willing	Willing	Willing	Willing	Willing	Willing	Willing	Willing	Willing	Yes	Lack of comprehensive services in same place (One Stop Shop)	Yes	To know my status	No	Not eligible	17	Willing	Negative	To know and confirm my status	Lack of free accessible and comprehensive services
185	Tarauni	11.9535° N	8.5642° E	Yahanasu isa danladi	FSW	Secondary	25 - 34	Yes	Yes	14 - 17 years	To obtain money	Yes	Vaginal	Yes	No	No	Irregularly	No	More than one	Paid & recieved	Willing	Willing	Willing	Willing	Willing	Willing	Willing	Willing	Willing	Willing	Willing	Willing	Willing	Willing	Willing	Willing	Willing	Yes	Stigmatization by providers	Yes	To know my status	No	Not yet	17	Willing	Negative	To know and confirm my status	Stigmatization and harassment
186	Tarauni	11.9535° N	8.5642° E	Yahanasu isa danladi	FSW	Secondary	25 - 34	Yes	Yes	Below 13 years	Having fun/love	Yes	Vaginal Anal	Yes	Yes	No	Irregularly	No	More than one	Recieved gift for sex	Willing	Willing	Willing	Willing	Willing	Willing	Willing	Willing	Willing	Willing	Willing	Willing	Willing	Willing	Willing	Willing	Willing	Yes	Lack of accessible free services	Yes	To know my status	No	Not eligible	17	Willing	Negative	To know and confirm my status	Lack of free accessible and comprehensive services
187	Tarauni	11.9535° N	8.5642° E	Yahanasu isa danladi	FSW	No formal education	25 - 34	Yes	Yes	14 - 17 years	To obtain money	Yes	Vaginal	Yes	No	No	Irregularly	No	More than one	Paid for sex	Willing	Willing	Willing	Willing	Not willing	Willing	Willing	Willing	Willing	Willing	Willing	Willing	Willing	Willing	Willing	Willing	Willing	Yes	Lack of accessible free services	No	To know my status	No	Not eligible	16	Willing	Negative	To know and confirm my status	Lack of free accessible and comprehensive services
188	Tarauni	11.9535° N	8.5642° E	Yahanasu isa danladi	FSW	Tertiary	25 - 34	Yes	Yes	Below 13 years	To obtain money	Yes	Vaginal	Yes	No	No	Irregularly	No	More than one	Paid for sex	Willing	Willing	Willing	Willing	Willing	Willing	Willing	Willing	Willing	Willing	Willing	Willing	Willing	Willing	Willing	Willing	Willing	Yes	Lack of accessible free services	Yes	To my status	No	Not yet	17	Willing	Negative	To know and confirm my status	Lack of free accessible and comprehensive services
189	Tarauni	11.9535° N	8.5642° E	Yahanasu isa danladi	FSW	No formal education	18 - 24	Yes	No	14 - 17 years	To obtain money	Yes	Vaginal Anal	Yes	Yes	No	Irregularly	Yes	More than one	Paid for sex	Willing	Willing	Willing	Willing	Willing	Willing	Willing	Willing	Willing	Willing	Willing	Willing	Willing	Willing	Willing	Willing	Willing	Yes	Lack of accessible free services	Yes	To know my status	No	Not eligible	17	Willing	Negative	To know and confirm my status	Lack of free accessible and comprehensive services
190	Tarauni	11.9535° N	8.5642° E	Yahanasu isa danladi	FSW	Secondary	18 - 24	Yes	Yes	Below 13 years	To obtain money	Yes	Vaginal	Yes	No	No	Irregularly	Yes	More than one	Paid for sex	Willing	Willing	Willing	Willing	Willing	Willing	Willing	Willing	Willing	Willing	Willing	Willing	Willing	Willing	Willing	Willing	Willing	Yes	Lack of accessible free services	Yes	To know my status	No	Not eligible	17	Willing	Negative	To know and confirm my status	Lack of free accessible and comprehensive services
191	Tarauni	11.9535° N	8.5642° E	Yahanasu isa danladi	FSW	Secondary	18 - 24	Yes	No	14 - 17 years	To obtain money	Yes	Vaginal Oral	Yes	No	Yes	Irregularly	No	More than one	Recieved gift for sex	Willing	Willing	Willing	Willing	Willing	Willing	Willing	Willing	Willing	Willing	Willing	Willing	Willing	Willing	Willing	Willing	Willing	Yes	Lack of information specific to my group	Yes	To know my status	Yes	Prevent my self	17	Willing	Negative	To know and confirm my status	Lack of information and knowledge about HIV services
192	Tarauni	11.9535° N	8.5642° E	Yahanasu isa danladi	FSW	No formal education	18 - 24	Yes	No	Below 13 years	To obtain money	Yes	Vaginal Oral	Yes	No	Yes	Irregularly	No	More than one	Paid for sex	Willing	Willing	Willing	Willing	Willing	Willing	Willing	Willing	Willing	Willing	Willing	Willing	Willing	Willing	Willing	Willing	Willing	Yes	lack of knowledge about HIV service provider	No	Because I know my status	No	No	17	Willing	Negative	To know and confirm my status	Lack of information and knowledge about HIV services
193	Gwale	11.9868° N	8.5105° E	Zayyan Dahiru Alhassan	FSW	Tertiary	18 - 24	Yes	Yes	18 years and above	Having fun/love	Yes	Vaginal	Yes	No	No	Irregularly	No	One	Recieved gift for sex	Willing	Willing	Willing	Not willing	Not willing	Willing	Not willing	Willing	Willing	Not willing	Not willing	Not willing	Not willing	Not willing	Not willing	Willing	Not willing	Yes	Stigmatization by providers	Yes	To access my HIV status	No	Not willing	7	Not willing	Negative	To know and confirm my status	Stigmatization and harassment
194	Gwale	11.9868° N	8.5105° E	Zayyan Dahiru Alhassan	FSW	Secondary	25 - 34	Yes	Yes	14 - 17 years	To obtain money	Yes	Vaginal	Yes	No	No	Irregularly	No	One	Recieved gift for sex	Willing	Willing	Willing	Willing	Not willing	Willing	Not willing	Willing	Willing	Willing	Not willing	Not willing	Not willing	Not willing	Not willing	Not willing	Not willing	Yes	Stigmatization by providers	Yes	To know my health status	No	Just like that	8	Not willing	Negative	To know and confirm my status	Stigmatization and harassment
195	Gwale	11.9868° N	8.5105° E	Nafisa Shehu	FSW	Tertiary	25 - 34	Yes	Yes	Below 13 years	Having fun/love	Yes	Vaginal	Yes	No	No	Always	Yes	More than one	Paid for sex	Willing	Willing	Willing	Willing	Willing	Willing	Willing	Not willing	Not willing	Willing	Not willing	Not willing	Willing	Not willing	Willing	Willing	Willing	Yes	Inability to provide HIV counselling services	Yes	To confirm on my status	Yes	Protection against HIV infection	12	Not willing	Positive	To know and confirm my status	Inability to provide HIV counselling services
196	Gwale	11.9868° N	8.5105° E	Nafisa Shehu	FSW	Tertiary	25 - 34	Yes	Yes	14 - 17 years	Having fun/love	Yes	Vaginal	Yes	No	No	Always	Yes	More than one	Recieved gift for sex	Willing	Willing	Willing	Willing	Willing	Willing	Willing	Willing	Willing	Willing	Not willing	Not willing	Not willing	Not willing	Not willing	Not willing	Not willing	Yes	Lack of comprehensive services in same place (One Stop Shop)	Yes	To be aware of my HIV status	Yes	A means of prevention from HIV	10	Not willing	Positive	To know and confirm my status	Lack of free accessible and comprehensive services
197	Gwale	11.9868° N	8.5105° E	Nafisa Shehu	FSW	Secondary	25 - 34	Yes	Yes	14 - 17 years	Having fun/love	Yes	Vaginal	Yes	No	No	Always	Yes	More than one	Paid for sex	Willing	Willing	Willing	Willing	Willing	Willing	Willing	Not willing	Willing	Willing	Not willing	Not willing	Willing	Not willing	Not willing	Not willing	Willing	Yes	Lack of comprehensive services in same place (One Stop Shop)	Yes	Confirmation on my status	Yes	Safety against contacting HIV from partners	11	Not willing	Negative	To know and confirm my status	Lack of free accessible and comprehensive services
198	Gwale	11.9868° N	8.5105° E	Nafisa Shehu	FSW	Tertiary	18 - 24	No	No	Below 13 years	Peer pressure	Yes	Vaginal	Yes	No	No	Always	Yes	More than one	Recieved gift for sex	Willing	Willing	Willing	Willing	Willing	Willing	Willing	Not willing	Not willing	Willing	Not willing	Not willing	Willing	Not willing	Not willing	Willing	Willing	Yes	Lack of comprehensive services in same place (One Stop Shop)	Yes	To confirm my HIV status	Yes	Taking risk against HIV partners	11	Not willing	Negative	To know and confirm my status	Lack of free accessible and comprehensive services
199	Gwale	11.9868° N	8.5105° E	Hauwa garba umar	FSW	Secondary	18 - 24	Yes	No	14 - 17 years	Having fun/love	Yes	Vaginal	Yes	No	No	Irregularly	No	More than one	Paid for sex	Willing	Not willing	Willing	Willing	Willing	Willing	Willing	Willing	Willing	Willing	Willing	Willing	Willing	Willing	Willing	Willing	Not willing	Yes	lack of friendly facilities	Yes	To know my HIV status	Yes	Protection	15	Willing	Negative	To know and confirm my status	Lack of friendly facilities
200	Gwale	11.9868° N	8.5105° E	Hauwa garba umar	FSW	Secondary	25 - 34	Yes	No	18 years and above	Having fun/love	Yes	Vaginal	Yes	No	No	Irregularly	Yes	More than one	Paid for sex	Not willing	Not willing	Willing	Willing	Willing	Willing	Willing	Not willing	Willing	Willing	Not willing	Willing	Willing	Not willing	Willing	Willing	Not willing	Not Sure	Lack of accessible free services	Yes	To clear my doubts about my health status	Yes	To prevent my self	11	Not willing	Negative	To know and confirm my status	Lack of free accessible and comprehensive services
201	Gwale	11.9868° N	8.5105° E	Hauwa garba umar	FSW	Secondary	18 - 24	Yes	No	18 years and above	Peer pressure	Yes	Vaginal	Yes	No	No	Always	Yes	More than one	Paid & recieved	Willing	Willing	Willing	Willing	Willing	Willing	Not willing	Not willing	Willing	Willing	Not willing	Willing	Willing	Willing	Willing	Willing	Not willing	Yes	Stigmatization by providers	Yes	To know my HIV status	No	Because I don't like taking tablets.	13	Willing	Negative	To know and confirm my status	Stigmatization and harassment
202	Gwale	11.9868° N	8.5105° E	Nafisa Shehu	FSW	Secondary	18 - 24	Yes	Yes	14 - 17 years	Having fun/love	Yes	Vaginal Oral	Yes	No	Yes	Always	Yes	More than one	Recieved gift for sex	Willing	Willing	Willing	Willing	Willing	Willing	Willing	Willing	Willing	Willing	Willing	Willing	Willing	Willing	Willing	Willing	Willing	Yes	Lack of comprehensive services in same place (One Stop Shop)	Yes	To know my current HIV status	No	All my partners are using Condom	17	Willing	Negative	To know and confirm my status	Lack of free accessible and comprehensive services
203	Gwale	11.9868° N	8.5105° E	Hauwa garba umar	FSW	No formal education	25 - 34	Yes	No	14 - 17 years	Peer pressure	Yes	Vaginal	Yes	No	No	Irregularly	No	More than one	Paid & recieved	Not willing	Not willing	Willing	Not willing	Not willing	Willing	Willing	Not willing	Willing	Willing	Willing	Willing	Willing	Willing	Willing	Willing	Not willing	Yes	lack of friendly facilities	Yes	To know my status	Yes	For protection	11	Not willing	Negative	To know and confirm my status	Lack of friendly facilities
204	Gwale	11.9868° N	8.5105° E	Hauwa garba umar	FSW	Tertiary	18 - 24	No	No	18 years and above	Having fun/love	Yes	Vaginal	Yes	No	No	Irregularly	No	More than one	Paid for sex	Willing	Not willing	Willing	Willing	Not willing	Willing	Willing	Not willing	Willing	Willing	Not willing	Willing	Willing	Not willing	Willing	Willing	Not willing	Yes	Lack of comprehensive services in same place (One Stop Shop)	Yes	To know my health status	Yes	To protect my self from contacting HIV	11	Not willing	Negative	To know and confirm my status	Lack of free accessible and comprehensive services
205	Gwale	11.9868° N	8.5105° E	Nafisa Shehu	FSW	No formal education	35 - 45	Yes	Yes	14 - 17 years	To obtain money	Yes	Vaginal Oral	Yes	No	Yes	Always	Yes	More than one	Paid for sex	Not willing	Not willing	Willing	Willing	Willing	Willing	Willing	Willing	Willing	Willing	Willing	Willing	Willing	Willing	Willing	Willing	Willing	Yes	Non-availability of service providers to manage stigma related crisis	Yes	To check on my current HIV status	Yes	Prevention against related partners	15	Willing	Negative	To know and confirm my status	Non-availability of HIV services provider
206	Gwale	11.9868° N	8.5105° E	Hauwa garba umar	FSW	Secondary	25 - 34	No	No	18 years and above	To obtain money	Yes	Vaginal	Yes	No	No	Irregularly	Yes	More than one	Paid for sex	Not willing	Willing	Willing	Willing	Willing	Willing	Willing	Not willing	Willing	Willing	Not willing	Willing	Willing	Not willing	Willing	Willing	Not willing	Yes	Stigmatization by providers	Yes	To know my status	Yes	For protection	12	Not willing	Negative	To know and confirm my status	Stigmatization and harassment
207	Gwale	11.9868° N	8.5105° E	Hauwa garba umar	FSW	Secondary	25 - 34	Yes	No	18 years and above	To obtain money	Yes	Vaginal	Yes	No	No	Always	Yes	More than one	Paid for sex	Willing	Willing	Willing	Willing	Willing	Willing	Willing	Willing	Willing	Willing	Willing	Willing	Willing	Willing	Willing	Willing	Willing	Yes	Lack of comprehensive services in same place (One Stop Shop)	Yes	To know my HIV status	Yes	For protection	17	Willing	Negative	To know and confirm my status	Lack of free accessible and comprehensive services
208	Gwale	11.9868° N	8.5105° E	Nafisa Shehu	FSW	No formal education	35 - 45	No	No	14 - 17 years	Peer pressure	Yes	Vaginal	Yes	No	No	Always	Yes	More than one	Paid for sex	Willing	Willing	Willing	Willing	Willing	Willing	Willing	Not willing	Not willing	Willing	Willing	Willing	Willing	Not willing	Not willing	Not willing	Not willing	Yes	Lack of comprehensive services in same place (One Stop Shop)	Yes	To check on my current HIV status	Yes	Precautions against HIV partners	11	Not willing	Negative	To know and confirm my status	Lack of free accessible and comprehensive services
209	Gwale	11.9868° N	8.5105° E	Hauwa garba umar	FSW	No formal education	35 - 45	Yes	No	18 years and above	Rape/Forced	Yes	Vaginal	Yes	No	No	Irregularly	Yes	More than one	Paid for sex	Not willing	Willing	Willing	Willing	Not willing	Willing	Not willing	Not willing	Willing	Willing	Not willing	Willing	Willing	Not willing	Willing	Willing	Not willing	Yes	lack of friendly facilities	Yes	To know my status	Yes	To protect my self	10	Not willing	Negative	To know and confirm my status	Lack of friendly facilities
210	Gwale	11.9868° N	8.5105° E	Hauwa garba umar	FSW	Secondary	18 - 24	Yes	Yes	14 - 17 years	Having fun/love	Yes	Vaginal Oral	Yes	No	Yes	Always	Yes	More than one	Recieved gift for sex	Willing	Willing	Willing	Willing	Willing	Willing	Willing	Not willing	Willing	Willing	Not willing	Not willing	Willing	Not willing	Willing	Willing	Not willing	Yes	Lack of comprehensive services in same place (One Stop Shop)	Yes	To confirm my current HIV status	Yes	Prevention against HIV partners	12	Not willing	Negative	To know and confirm my status	Lack of free accessible and comprehensive services
211	Gwale	11.9868° N	8.5105° E	Nafisa Shehu	FSW	Secondary	25 - 34	Yes	Yes	Below 13 years	Rape/Forced	Yes	Vaginal	Yes	No	No	Always	Yes	More than one	Recieved gift for sex	Not willing	Willing	Willing	Willing	Willing	Willing	Willing	Not willing	Not willing	Willing	Not willing	Not willing	Willing	Not willing	Not willing	Not willing	Not willing	Yes	Lack of comprehensive services in same place (One Stop Shop)	Yes	To be aware of my HIV status	Yes	Prevention from HIV virus	8	Not willing	Negative	To know and confirm my status	Lack of free accessible and comprehensive services
212	Gwale	11.9868° N	8.5105° E	Nafisa Shehu	FSW	Secondary	18 - 24	No	No	14 - 17 years	Having fun/love	Yes	Oral	No	No	Yes	Irregularly	No	More than one	Recieved gift for sex	Not willing	Willing	Willing	Not willing	Not willing	Willing	Willing	Not willing	Not willing	Willing	Not willing	Willing	Willing	Not willing	Willing	Willing	Willing	Yes	Lack of comprehensive services in same place (One Stop Shop)	Yes	To have a first time idea on my HIV status	No	All my partners are always on condom	10	Not willing	Negative	To know and confirm my status	Lack of free accessible and comprehensive services
213	Gwale	11.9868° N	8.5105° E	Abubakar Muhammad Usman	FSW	Secondary	25 - 34	Yes	Yes	18 years and above	To obtain money	Yes	Vaginal	Yes	No	No	Always	Yes	One	Paid for sex	Not willing	Willing	Willing	Willing	Willing	Willing	Willing	Willing	Willing	Willing	Willing	Willing	Willing	Willing	Willing	Willing	Willing	Yes	Lack of comprehensive services in same place (One Stop Shop)	Yes	To further information and prevention on HIV	Yes	To protect myself	16	Willing	Negative	To have HIV related information and Knowledge	Lack of free accessible and comprehensive services
214	Gwale	11.9868° N	8.5105° E	Abubakar Muhammad Usman	FSW	No formal education	18 - 24	No	No	18 years and above	To obtain money	Yes	Vaginal	Yes	No	No	Always	Yes	More than one	Paid & recieved	Willing	Not willing	Not willing	Willing	Willing	Willing	Willing	Willing	Willing	Willing	Willing	Willing	Willing	Willing	Willing	Willing	Willing	Yes	Lack of information specific to my group	Yes	For prevention and protection	Yes	Protection	15	Willing	Negative	For further precaution, protection and treatment	Lack of information and knowledge about HIV services
215	Gwale	11.9868° N	8.5105° E	Abubakar Muhammad Usman	FSW	Secondary	25 - 34	Yes	Yes	14 - 17 years	Having fun/love	Yes	Vaginal	Yes	No	No	Always	Yes	More than one	Paid for sex	Not willing	Willing	Willing	Willing	Willing	Willing	Willing	Willing	Willing	Willing	Willing	Willing	Willing	Willing	Willing	Willing	Not willing	Yes	Inability to provide HIV counselling services	Yes	To get information needed to protect my cycle	Yes	For my protection	15	Willing	Negative	To have HIV related information and Knowledge	Inability to provide HIV counselling services
216	Gwale	11.9868° N	8.5105° E	Abubakar Muhammad Usman	FSW	Secondary	25 - 34	Yes	Yes	18 years and above	Peer pressure	Yes	Vaginal	Yes	No	No	Always	Yes	More than one	Paid for sex	Willing	Not willing	Willing	Willing	Willing	Willing	Willing	Not willing	Not willing	Willing	Willing	Willing	Willing	Willing	Willing	Willing	Willing	Yes	lack of friendly facilities	Yes	Further information on health related issues	Yes	For myself and my partner	14	Willing	Negative	To have HIV related information and Knowledge	Lack of friendly facilities
217	Gwale	11.9868° N	8.5105° E	Abubakar Muhammad Usman	FSW	Tertiary	25 - 34	Yes	Yes	18 years and above	To obtain money	Yes	Vaginal	Yes	No	No	Always	Yes	More than one	Paid for sex	Willing	Willing	Willing	Willing	Willing	Willing	Willing	Willing	Willing	Willing	Willing	Willing	Willing	Willing	Willing	Willing	Not willing	Not Sure	Stigmatization by providers	Yes	I know my status	Yes	For protection and prevention	16	Willing	Negative	To know and confirm my status	Stigmatization and harassment
218	Gwale	11.9868° N	8.5105° E	Abubakar Muhammad Usman	FSW	No formal education	35 - 45	Yes	Yes	18 years and above	To obtain money	Yes	Vaginal	Yes	No	No	Irregularly	No	More than one	Paid for sex	Not willing	Not willing	Willing	Willing	Willing	Willing	Willing	Willing	Willing	Willing	Willing	Willing	Willing	Willing	Willing	Willing	Not willing	Yes	Non-availability of service providers to manage stigma related crisis	Yes	Protection	Yes	Protection	14	Willing	Negative	For further precaution, protection and treatment	Non-availability of HIV services provider
219	Gwale	11.9868° N	8.5105° E	Abubakar Muhammad Usman	FSW	No formal education	18 - 24	No	No	14 - 17 years	Having fun/love	Yes	Vaginal	Yes	No	No	Always	Yes	More than one	No transactional sex	Willing	Willing	Willing	Willing	Willing	Willing	Willing	Willing	Willing	Willing	Willing	Willing	Willing	Willing	Willing	Willing	Willing	Yes	lack of friendly facilities	Yes	For precautions and protection	Yes	Protection from contracting HIV and other sexual disease	17	Willing	Negative	For further precaution, protection and treatment	Lack of friendly facilities
220	Gwale	11.9868° N	8.5105° E	Abubakar Muhammad Usman	FSW	No formal education	25 - 34	No	No	14 - 17 years	To obtain money	Yes	Vaginal Anal	Yes	Yes	No	Irregularly	Yes	More than one	Paid for sex	Not willing	Willing	Not willing	Willing	Willing	Willing	Willing	Willing	Willing	Willing	Willing	Willing	Willing	Willing	Willing	Not willing	Willing	Yes	Lack of information specific to my group	Yes	Willing to know my status	Yes	Ready to use anything for my protection	14	Willing	Negative	To know and confirm my status	Lack of information and knowledge about HIV services
221	Gwale	11.9868° N	8.5105° E	Abubakar Muhammad Usman	FSW	Tertiary	18 - 24	No	No	18 years and above	Having fun/love	Yes	Vaginal	Yes	No	No	Always	Yes	More than one	No transactional sex	Willing	Willing	Willing	Willing	Willing	Willing	Willing	Willing	Willing	Willing	Willing	Willing	Willing	Willing	Willing	Willing	Willing	Yes	Lack of accessible free services	Yes	Self protection	Yes	Self protection	17	Willing	Negative	For further precaution, protection and treatment	Lack of free accessible and comprehensive services
222	Fagge	12° 0' 24" N	8° 31' 44" E	Lawan Hassan Ahmad	FSW	Secondary	25 - 34	Yes	Yes	Below 13 years	Peer pressure	Yes	Vaginal	Yes	No	No	Irregularly	Yes	More than one	Paid for sex	Willing	Willing	Willing	Willing	Willing	Willing	Willing	Willing	Willing	Willing	Willing	Willing	Willing	Willing	Willing	Willing	Willing	Yes	Non-availability of service providers to manage stigma related crisis	Yes	To know my health	Yes	Protection	17	Willing	Negative	To know and confirm my status	Non-availability of HIV services provider
223	Fagge	12° 0' 24" N	8° 31' 44" E	Lawan Hassan Ahmad	FSW	No formal education	25 - 34	Yes	Yes	14 - 17 years	Having fun/love	Yes	Vaginal	Yes	No	No	Irregularly	No	More than one	No transactional sex	Willing	Willing	Willing	Willing	Willing	Willing	Not willing	Willing	Willing	Willing	Willing	Willing	Willing	Willing	Willing	Willing	Not willing	Yes	Lack of information specific to my group	No	My health status	Yes	For protection	15	Willing	Negative	To know and confirm my status	Lack of information and knowledge about HIV services
224	Fagge	12° 0' 24" N	8° 31' 44" E	Lawan Hassan Ahmad	FSW	Secondary	25 - 34	Yes	Yes	14 - 17 years	Having fun/love	No		9	9	9	9	9	9	9	Willing	Willing	Willing	Willing	Willing	Willing	Not willing	Willing	Willing	Willing	Willing	Willing	Willing	Willing	Willing	Willing	Not willing	Yes	Lack of accessible free services	Yes	Know my health status	Yes	To protect my self	15	Willing	Negative	To know and confirm my status	Lack of free accessible and comprehensive services
225	Fagge	12° 0' 24" N	8° 31' 44" E	Lawan Hassan Ahmad	FSW	No formal education	35 - 45	Yes	Yes	18 years and above	Having fun/love	Yes	Vaginal	Yes	No	No	Always	Yes	One	Paid for sex	Willing	Willing	Willing	Willing	Willing	Willing	Not willing	Not willing	Not willing	Willing	Not willing	Not willing	Willing	Willing	Not willing	Willing	Not willing	Yes	Inability to address police harrassment	Yes	Know my status	Yes	Protection	10	Not willing	Negative	To know and confirm my status	Stigmatization and harassment
226	Fagge	12° 0' 24" N	8° 31' 44" E	Lawan Hassan Ahmad	FSW	Tertiary	35 - 45	Yes	Yes	14 - 17 years	To obtain money	Yes	Vaginal	Yes	No	No	Irregularly	No	More than one	No transactional sex	Willing	Willing	Willing	Willing	Willing	Willing	Not willing	Not willing	Not willing	Willing	Not willing	Not willing	Willing	Willing	Willing	Willing	Willing	Yes	Lack of accessible free services	Yes	To sure about my status	Yes	Protection	12	Not willing	Negative	To know and confirm my status	Lack of free accessible and comprehensive services
227	Fagge	12° 0' 24" N	8° 31' 44" E	Lawan Hassan Ahmad	FSW	Tertiary	35 - 45	Yes	Yes	18 years and above	Having fun/love	Yes	Vaginal	Yes	No	No	Irregularly	No	More than one	No transactional sex	Willing	Willing	Willing	Willing	Willing	Willing	Not willing	Willing	Willing	Willing	Willing	Willing	Willing	Willing	Willing	Willing	Willing	Yes	Stigmatization by providers	Yes	Know my self	Yes	Protection	16	Willing	Negative	To know and confirm my status	Stigmatization and harassment
228	Fagge	12° 0' 24" N	8° 31' 44" E	Lawan Hassan Ahmad	FSW	Primary	18 - 24	Yes	Yes	Below 13 years	Peer pressure	Yes	Vaginal	Yes	No	No	Irregularly	No	More than one	Paid for sex	Willing	Willing	Willing	Willing	Willing	Willing	Willing	Willing	Willing	Willing	Willing	Willing	Willing	Willing	Willing	Willing	Willing	Yes	Lack of accessible free services	Yes	Just like that	Yes	Protection	17	Willing	Negative	To know and confirm my status	Lack of free accessible and comprehensive services
229	Fagge	12° 0' 24" N	8° 31' 44" E	LAWAN HASSAN AHMAD	FSW	Secondary	25 - 34	Yes	Yes	14 - 17 years	Having fun/love	Yes	Vaginal	Yes	No	No	Irregularly	No	More than one	Paid for sex	Willing	Willing	Willing	Willing	Willing	Willing	Not willing	Willing	Willing	Willing	Willing	Willing	Willing	Willing	Willing	Willing	Willing	Yes	Inability to provide HIV counselling services	Yes	To know my self	Yes	Protection	16	Willing	Negative	To know and confirm my status	Inability to provide HIV counselling services
230	Fagge	12° 0' 24" N	8° 31' 44" E	LAWAN HASSAN AHMAD	FSW	No formal education	25 - 34	Yes	Yes	18 years and above	Having fun/love	Yes	Vaginal	Yes	No	No	Irregularly	No	More than one	Paid & recieved	Willing	Willing	Willing	Willing	Willing	Willing	Not willing	Not willing	Not willing	Willing	Not willing	Not willing	Not willing	Willing	Willing	Willing	Not willing	Yes	Lack of accessible free services	Yes	To know my health status	Yes	Protection	10	Not willing	Negative	To know and confirm my status	Lack of free accessible and comprehensive services
231	Fagge	12° 0' 24" N	8° 31' 44" E	Yunusa Diallo Sadiq	FSW	Secondary	25 - 34	Yes	Yes	18 years and above	Having fun/love	Yes	Vaginal	Yes	No	No	Irregularly	Yes	One	Paid for sex	Willing	Willing	Willing	Willing	Willing	Willing	Not willing	Not willing	Not willing	Willing	Willing	Willing	Willing	Willing	Willing	Willing	Willing	Yes	Lack of information specific to my group	Yes	I want to know my HIV status	Yes	For prevention purposes	14	Willing	Negative	To know and confirm my status	Lack of information and knowledge about HIV services
232	Fagge	12° 0' 24" N	8° 31' 44" E	Yunusa Diallo Sadiq	FSW	Tertiary	25 - 34	Yes	Yes	18 years and above	Peer pressure	Yes	Vaginal	Yes	No	No	Always	Yes	One	Paid for sex	Willing	Willing	Willing	Willing	Willing	Willing	Not willing	Willing	Willing	Willing	Willing	Willing	Willing	Willing	Willing	Willing	Willing	Yes	lack of friendly facilities	Yes	I want to know my HIV status	Yes	I want to prevent myself from contracting HIV	16	Willing	Negative	To know and confirm my status	Lack of friendly facilities
233	Fagge	12° 0' 24" N	8° 31' 44" E	Yunusa Diallo Sadiq	FSW	Secondary	25 - 34	Yes	Yes	18 years and above	Having fun/love	No		9	9	9	9	9	9	9	Willing	Willing	Willing	Willing	Willing	Willing	Not willing	Willing	Willing	Willing	Willing	Willing	Willing	Willing	Willing	Willing	Willing	Yes	Lack of information specific to my group	Yes	I want to know my HIV status	Yes	I want to prevent myself from contracting HIV	16	Willing	Negative	To know and confirm my status	Lack of information and knowledge about HIV services
234	Fagge	12° 0' 24" N	8° 31' 44" E	Yunusa Diallo Sadiq	FSW	No formal education	25 - 34	Yes	Yes	18 years and above	Having fun/love	Yes	Vaginal	Yes	No	No	Always	Yes	More than one	Paid for sex	Willing	Willing	Willing	Willing	Willing	Willing	Not willing	Willing	Willing	Willing	Willing	Willing	Willing	Willing	Willing	Willing	Willing	Yes	lack of knowledge about HIV service provider	Yes	I want to know my HIV status	Yes	Prevention purposes	16	Willing	Negative	To know and confirm my status	Lack of information and knowledge about HIV services
235	Fagge	12° 0' 24" N	8° 31' 44" E	Yunusa Diallo Sadiq	FSW	Tertiary	25 - 34	Yes	Yes	18 years and above	Having fun/love	Yes	Vaginal	Yes	No	No	Always	Yes	One	Paid for sex	Willing	Willing	Willing	Willing	Willing	Willing	Not willing	Willing	Willing	Willing	Willing	Willing	Willing	Willing	Willing	Willing	Willing	Yes	lack of knowledge about HIV service provider	Yes	I want to know my HIV status	Yes	Prevention purposes	16	Willing	Negative	To know and confirm my status	Lack of information and knowledge about HIV services
236	Fagge	12° 0' 24" N	8° 31' 44" E	Yunusa Diallo Sadiq	FSW	Tertiary	35 - 45	Yes	Yes	18 years and above	Having fun/love	Yes	Vaginal	Yes	No	No	Always	Yes	One	No transactional sex	Willing	Willing	Willing	Willing	Willing	Willing	Not willing	Willing	Willing	Willing	Willing	Willing	Willing	Willing	Willing	Willing	Willing	Yes	lack of knowledge about HIV service provider	Yes	I want to know my HIV status	Yes	I want to prevent myself from contracting HIV	16	Willing	Negative	To know and confirm my status	Lack of information and knowledge about HIV services
237	Fagge	12° 0' 24" N	8° 31' 44" E	Yunusa Diallo Sadiq	FSW	Tertiary	25 - 34	Yes	Yes	18 years and above	Having fun/love	No		9	9	9	9	9	9	9	Willing	Willing	Willing	Willing	Willing	Willing	Not willing	Willing	Willing	Willing	Willing	Willing	Willing	Willing	Willing	Willing	Willing	Yes	lack of knowledge about HIV service provider	Yes	I want to know my HIV status	Yes	Prevention purposes	16	Willing	Negative	To know and confirm my status	Lack of information and knowledge about HIV services
238	Gwale	11.9868° N	8.5105° E	Nuhu sani abarshi	FSW	Tertiary	25 - 34	Yes	No	14 - 17 years	Having fun/love	Yes	Vaginal Anal Oral	Yes	Yes	Yes	Irregularly	Yes	More than one	Recieved gift for sex	Willing	Willing	Willing	Willing	Willing	Willing	Willing	Willing	Willing	Willing	Willing	Willing	Willing	Willing	Willing	Willing	Willing	Yes	Inability to address police harrassment	Yes	To know my status	Yes	To avoid getting hiv	17	Willing	Negative	To know and confirm my status	Stigmatization and harassment
239	Gwale	11.9868° N	8.5105° E	Nuhu sani abarshi	FSW	Secondary	18 - 24	No	No	14 - 17 years	Having fun/love	Yes	Vaginal	Yes	No	No	Irregularly	No	More than one	Recieved gift for sex	Willing	Willing	Willing	Willing	Willing	Willing	Willing	Not willing	Willing	Willing	Not willing	Willing	Willing	Not willing	Willing	Willing	Willing	Yes	Stigmatization by providers	Yes	To know my status	Yes	To prevent me against getting hiv	14	Willing	Negative	To know and confirm my status	Stigmatization and harassment
240	Gwale	11.9868° N	8.5105° E	Nuhu sani abarshi	FSW	Secondary	25 - 34	Yes	No	14 - 17 years	Having fun/love	Yes	Vaginal	Yes	No	No	Irregularly	Yes	More than one	Recieved gift for sex	Willing	Willing	Willing	Willing	Willing	Willing	Willing	Not willing	Willing	Willing	Not willing	Willing	Willing	Not willing	Willing	Willing	Willing	Yes	lack of friendly facilities	Yes	To know my status	Yes	To prevent me from getting hiv	14	Willing	Negative	To know and confirm my status	Lack of friendly facilities
241	Gwale	11.9868° N	8.5105° E	Nuhu sani abarshi	FSW	Secondary	18 - 24	Yes	No	14 - 17 years	Having fun/love	Yes	Vaginal	Yes	No	No	Always	Yes	More than one	Recieved gift for sex	Willing	Willing	Willing	Willing	Willing	Willing	Willing	Not willing	Willing	Willing	Not willing	Willing	Willing	Not willing	Willing	Willing	Willing	Yes	lack of friendly facilities	Yes	To know my status	Yes	To help me against contracting hiv	14	Willing	Negative	To know and confirm my status	Lack of friendly facilities
242	Gwale	11.9868° N	8.5105° E	Nuhu sani abarshi	FSW	Secondary	25 - 34	Yes	No	14 - 17 years	Having fun/love	Yes	Vaginal	Yes	No	No	Irregularly	Yes	More than one	Recieved gift for sex	Willing	Willing	Willing	Willing	Willing	Willing	Willing	Not willing	Willing	Willing	Not willing	Willing	Willing	Not willing	Willing	Willing	Willing	Yes	lack of friendly facilities	Yes	To know my status	Yes	To stop me from getting hiv	14	Willing	Negative	To know and confirm my status	Lack of friendly facilities
243	Gwale	11.9868° N	8.5105° E	Nuhu sani abarshi	FSW	Secondary	25 - 34	No	No	18 years and above	Having fun/love	Yes	Vaginal	Yes	No	No	Irregularly	Yes	More than one	Recieved gift for sex	Willing	Willing	Willing	Willing	Willing	Willing	Willing	Not willing	Willing	Willing	Not willing	Willing	Willing	Not willing	Willing	Willing	Willing	Yes	lack of friendly facilities	Yes	To know my status	Yes	To prevent me from hiv	14	Willing	Negative	To know and confirm my status	Lack of friendly facilities
244	Gwale	11.9868° N	8.5105° E	Nuhu sani abarshi	FSW	Secondary	25 - 34	No	No	14 - 17 years	Having fun/love	Yes	Vaginal	Yes	No	No	Irregularly	Yes	More than one	Recieved gift for sex	Willing	Willing	Willing	Willing	Willing	Willing	Willing	Not willing	Willing	Willing	Not willing	Willing	Willing	Not willing	Willing	Willing	Willing	Yes	lack of friendly facilities	Yes	To know my status	Yes	To prevent me from getting hiv	14	Willing	Negative	To know and confirm my status	Lack of friendly facilities
245	Gwale	11.9868° N	8.5105° E	Nuhu sani abarshi	FSW	Secondary	35 - 45	No	No	14 - 17 years	Having fun/love	Yes	Vaginal	Yes	No	No	Always	Yes	More than one	Recieved gift for sex	Willing	Willing	Willing	Willing	Willing	Willing	Willing	Not willing	Willing	Willing	Not willing	Willing	Willing	Not willing	Willing	Willing	Willing	Yes	lack of friendly facilities	Yes	To know my status	Yes	To prevent me from hiv	14	Willing	Negative	To know and confirm my status	Lack of friendly facilities
246	Gwale	11.9868° N	8.5105° E	Nuhu sani abarshi	FSW	Secondary	25 - 34	Yes	Yes	14 - 17 years	Having fun/love	Yes	Vaginal Oral	Yes	No	Yes	Irregularly	Yes	More than one	Recieved gift for sex	Willing	Willing	Willing	Willing	Willing	Willing	Willing	Willing	Willing	Willing	Willing	Willing	Willing	Willing	Willing	Willing	Willing	Yes	Inability to address police harrassment	Yes	To know my status	Yes	To prevent me from getting hiv	17	Willing	Negative	To know and confirm my status	Stigmatization and harassment
247	Tarauni	11.9535° N	8.5642° E	Zainab Abdullahi Musa	FSW	No formal education	18 - 24	No	No	Below 13 years	Having fun/love	Yes	Vaginal	Yes	No	No	Irregularly	No	More than one	Recieved gift for sex	Willing	Willing	Willing	Willing	Not willing	Willing	Willing	Willing	Willing	Willing	Willing	Willing	Willing	Willing	Willing	Willing	Not willing	Yes	Lack of comprehensive services in same place (One Stop Shop)	Yes	Good for health	No	Just like that	15	Willing	Negative	To know and confirm my status	Lack of free accessible and comprehensive services
248	Tarauni	11.9535° N	8.5642° E	Zainab Abdullahi Musa	FSW	Secondary	25 - 34	No	No	Below 13 years	To obtain money	Yes	Vaginal	Yes	No	No	Irregularly	Yes	More than one	Paid & recieved	Willing	Willing	Willing	Willing	Willing	Willing	Willing	Willing	Willing	Willing	Willing	Willing	Willing	Willing	Willing	Willing	Not willing	Yes	Lack of information specific to my group	Yes	To know my HIV status	No	No needed	16	Willing	Positive	To know and confirm my status	Lack of information and knowledge about HIV services
249	Tarauni	11.9535° N	8.5642° E	Zainab Abdullahi Musa	FSW	Tertiary	25 - 34	No	No	14 - 17 years	To obtain money	Yes	Vaginal	Yes	No	No	Irregularly	No	More than one	Paid & recieved	Willing	Willing	Willing	Willing	Willing	Willing	Willing	Willing	Willing	Willing	Willing	Willing	Willing	Willing	Willing	Willing	Not willing	Yes	Lack of comprehensive services in same place (One Stop Shop)	Yes	To know my status	No	Not eligible	16	Willing	Negative	To know and confirm my status	Lack of free accessible and comprehensive services
250	Tarauni	11.9535° N	8.5642° E	Zainab Abdullahi Musa	FSW	No formal education	18 - 24	No	No	Below 13 years	To obtain money	Yes	Vaginal	Yes	No	No	Irregularly	No	More than one	Recieved gift for sex	Willing	Willing	Willing	Willing	Not willing	Willing	Not willing	Willing	Willing	Willing	Willing	Willing	Willing	Willing	Willing	Willing	Willing	Yes	Lack of accessible free services	Yes	To know my HIV status	No	Not eligible	15	Willing	Negative	To know and confirm my status	Lack of free accessible and comprehensive services
251	Tarauni	11.9535° N	8.5642° E	Zainab Abdullahi Musa	FSW	Tertiary	25 - 34	No	No	14 - 17 years	Rape/Forced	Yes	Vaginal	Yes	No	No	Irregularly	No	More than one	Paid & recieved	Willing	Willing	Willing	Willing	Willing	Willing	Willing	Willing	Willing	Willing	Willing	Willing	Willing	Willing	Willing	Willing	Not willing	Yes	Stigmatization by providers	Yes	To check out my HIV status	Yes	No needed	16	Willing	Negative	To know and confirm my status	Stigmatization and harassment
252	Tarauni	11.9535° N	8.5642° E	Zainab Abdullahi Musa	FSW	Secondary	25 - 34	No	No	Below 13 years	To obtain money	Yes	Vaginal	Yes	No	No	Irregularly	No	More than one	Recieved gift for sex	Willing	Willing	Willing	Willing	Willing	Willing	Willing	Willing	Willing	Willing	Willing	Willing	Willing	Willing	Willing	Willing	Not willing	Yes	Lack of comprehensive services in same place (One Stop Shop)	Yes	To know my status	No	No needed	16	Willing	Negative	To know and confirm my status	Lack of free accessible and comprehensive services
253	Tarauni	11.9535° N	8.5642° E	Zainab Abdullahi Musa	FSW	Tertiary	25 - 34	No	No	Below 13 years	To obtain money	Yes	Vaginal	Yes	No	No	Irregularly	No	More than one	Paid & recieved	Willing	Willing	Willing	Willing	Not willing	Willing	Willing	Willing	Willing	Willing	Willing	Willing	Willing	Willing	Willing	Willing	Not willing	Yes	Stigmatization by providers	Yes	To know my status	No	No needed	15	Willing	Negative	To know and confirm my status	Stigmatization and harassment
254	Tarauni	11.9535° N	8.5642° E	Zainab Abdullahi Musa	FSW	Primary	18 - 24	No	No	Below 13 years	To obtain money	Yes	Vaginal	Yes	No	No	Irregularly	No	More than one	Paid & recieved	Willing	Willing	Willing	Willing	Willing	Willing	Willing	Willing	Willing	Willing	Willing	Willing	Willing	Willing	Willing	Willing	Not willing	Yes	Lack of comprehensive services in same place (One Stop Shop)	Yes	To know my status	No	Not eligible	16	Willing	Negative	To know and confirm my status	Lack of free accessible and comprehensive services
255	Tarauni	11.9535° N	8.5642° E	Zainab Abdullahi Musa	FSW	Primary	18 - 24	No	No	Below 13 years	Having fun/love	No		9	9	9	9	9	9	9	Willing	Willing	Willing	Willing	Willing	Willing	Not willing	Willing	Willing	Willing	Willing	Willing	Willing	Willing	Willing	Willing	Not willing	Yes	Lack of comprehensive services in same place (One Stop Shop)	Yes	To know my status	No	No need for now	15	Willing	Positive	To know and confirm my status	Lack of free accessible and comprehensive services
256	Tarauni	11.9535° N	8.5642° E	Zainab Abdullahi Musa	FSW	No formal education	18 - 24	No	No	Below 13 years	To obtain money	Yes	Vaginal	Yes	No	No	Irregularly	No	More than one	Recieved gift for sex	Willing	Willing	Willing	Willing	Willing	Willing	Willing	Willing	Willing	Willing	Willing	Willing	Willing	Willing	Willing	Willing	Not willing	Yes	Lack of accessible free services	Yes	To know my status	No	Not eligible	16	Willing	Negative	To know and confirm my status	Lack of free accessible and comprehensive services
257	Tarauni	11.9535° N	8.5642° E	Yahanasu isa danladi	FSW	Secondary	25 - 34	Yes	No	Below 13 years	To obtain money	Yes	Vaginal Oral	Yes	No	Yes	Irregularly	No	More than one	Paid for sex	Willing	Willing	Willing	Willing	Willing	Willing	Willing	Willing	Willing	Willing	Willing	Willing	Willing	Willing	Willing	Willing	Willing	Yes	lack of knowledge about HIV service provider	Yes	To know my status	No	No	17	Willing	Negative	To know and confirm my status	Lack of information and knowledge about HIV services
258	Tarauni	11.9535° N	8.5642° E	Yahanasu isa danladi	FSW	No formal education	18 - 24	Yes	Yes	14 - 17 years	To obtain money	Yes	Vaginal Oral	Yes	No	Yes	Irregularly	Yes	More than one	Paid for sex	Willing	Willing	Willing	Willing	Willing	Willing	Willing	Willing	Willing	Willing	Willing	Willing	Willing	Willing	Willing	Willing	Willing	Yes	Lack of accessible free services	Yes	T0 know my	No	No	17	Willing	Negative	To know and confirm my status	Lack of free accessible and comprehensive services
259	Tarauni	11.9535° N	8.5642° E	Yahanasu isa danladi	FSW	Secondary	25 - 34	Yes	Yes	Below 13 years	To obtain money	Yes	Vaginal Anal	Yes	Yes	No	Irregularly	No	More than one	Paid for sex	Willing	Willing	Willing	Willing	Willing	Willing	Willing	Willing	Willing	Willing	Willing	Willing	Willing	Willing	Willing	Willing	Willing	Yes	Stigmatization by providers	Yes	To my status	No	No	17	Willing	Negative	To know and confirm my status	Stigmatization and harassment
260	Tarauni	11.9535° N	8.5642° E	Yahanasu isa danladi	FSW	Secondary	25 - 34	Yes	Yes	14 - 17 years	Having fun/love	Yes	Vaginal Oral	Yes	No	Yes	Irregularly	No	More than one	Recieved gift for sex	Willing	Willing	Willing	Willing	Willing	Willing	Willing	Willing	Willing	Willing	Willing	Willing	Willing	Willing	Willing	Willing	Willing	Yes	Lack of accessible free services	Yes	To know my status	No	No	17	Willing	Negative	To know and confirm my status	Lack of free accessible and comprehensive services
261	Tarauni	11.9535° N	8.5642° E	Yahanasu isa danladi	FSW	No formal education	18 - 24	Yes	Yes	Below 13 years	Having fun/love	Yes	Vaginal Oral	Yes	No	Yes	Irregularly	No	More than one	Recieved gift for sex	Willing	Willing	Willing	Willing	Willing	Willing	Willing	Willing	Willing	Willing	Willing	Willing	Willing	Willing	Willing	Willing	Willing	Yes	Lack of comprehensive services in same place (One Stop Shop)	Yes	To know my self	No	Not yet	17	Willing	Negative	To know and confirm my status	Lack of free accessible and comprehensive services
262	Tarauni	11.9535° N	8.5642° E	Yahanasu isa danladi	FSW	Tertiary	Above 45	Yes	Yes	Below 13 years	Having fun/love	Yes	Vaginal	Yes	No	No	Always	No	One	Paid for sex	Willing	Willing	Willing	Willing	Willing	Willing	Willing	Willing	Willing	Willing	Willing	Willing	Willing	Willing	Willing	Willing	Willing	Yes	Lack of accessible free services	Yes	To know my status	No	No	17	Willing	Negative	To know and confirm my status	Lack of free accessible and comprehensive services
263	Tarauni	11.9535° N	8.5642° E	Yahanasu isa danladi	FSW	Secondary	35 - 45	Yes	No	Below 13 years	Having fun/love	Yes	Vaginal	Yes	No	No	Always	Yes	One	Paid for sex	Willing	Willing	Willing	Willing	Willing	Willing	Willing	Willing	Willing	Willing	Willing	Willing	Willing	Willing	Willing	Willing	Willing	Yes	Lack of accessible free services	Yes	T0 know my status	No	No	17	Willing	Negative	To know and confirm my status	Lack of free accessible and comprehensive services
264	Tarauni	11.9535° N	8.5642° E	Yahanasu isa danladi	FSW	No formal education	25 - 34	Yes	No	Below 13 years	Having fun/love	Yes	Vaginal	Yes	No	No	Always	Yes	More than one	Paid for sex	Willing	Willing	Willing	Willing	Willing	Willing	Willing	Willing	Willing	Willing	Willing	Willing	Willing	Willing	Willing	Willing	Willing	Yes	Stigmatization by providers	No	To know my status	No	Not yet	17	Willing	Negative	To know and confirm my status	Stigmatization and harassment
265	Tarauni	11.9535° N	8.5642° E	Yahanasu isa danladi	FSW	Secondary	18 - 24	Yes	No	14 - 17 years	To obtain money	Yes	Vaginal Oral	Yes	No	Yes	Irregularly	Yes	More than one	Paid for sex	Willing	Willing	Willing	Willing	Willing	Willing	Willing	Willing	Willing	Willing	Willing	Willing	Willing	Willing	Willing	Willing	Willing	Yes	Lack of accessible free services	Yes	To know my status	No	No	17	Willing	Negative	To know and confirm my status	Lack of free accessible and comprehensive services
266	Tarauni	11.9535° N	8.5642° E	Yahanasu isa danladi	FSW	Tertiary	18 - 24	Yes	Yes	Below 13 years	Peer pressure	Yes	Anal Vaginal	Yes	Yes	No	Irregularly	Yes	More than one	Recieved gift for sex	Willing	Willing	Willing	Willing	Willing	Willing	Willing	Willing	Willing	Willing	Willing	Willing	Willing	Willing	Willing	Willing	Willing	Yes	Lack of accessible free services	Yes	To my self	No	No	17	Willing	Negative	To know and confirm my status	Lack of free accessible and comprehensive services
267	Tarauni	11.9535° N	8.5642° E	Yusuf Sanusi Omeiza	FSW	No formal education	18 - 24	Yes	Yes	14 - 17 years	To obtain money	Yes	Vaginal	Yes	No	No	Irregularly	No	More than one	Recieved gift for sex	Willing	Willing	Willing	Willing	Willing	Willing	Willing	Willing	Willing	Willing	Willing	Willing	Willing	Willing	Willing	Willing	Willing	Yes	lack of knowledge about HIV service provider	Yes	I have never got myself tested before and it an opportunity for me to get myself tested to know my Hiv status	Yes	To prevent myself from contracting Hiv	17	Willing	Negative	To know and confirm my status	Lack of information and knowledge about HIV services
268	Tarauni	11.9535° N	8.5642° E	Yusuf Sanusi Omeiza	FSW	Secondary	25 - 34	Yes	Yes	14 - 17 years	Having fun/love	Yes	Vaginal	Yes	No	No	Irregularly	No	More than one	Recieved gift for sex	Willing	Willing	Willing	Willing	Willing	Willing	Willing	Willing	Willing	Willing	Willing	Willing	Willing	Willing	Willing	Willing	Willing	Yes	Lack of information specific to my group	Yes	To know my Hiv status	Yes	So that i can prevent myself from contracting Hiv	17	Willing	Negative	To know and confirm my status	Lack of information and knowledge about HIV services
269	Tarauni	11.9535° N	8.5642° E	Yusuf Sanusi Omeiza	FSW	No formal education	18 - 24	Yes	No	14 - 17 years	Having fun/love	Yes	Vaginal Oral	Yes	No	Yes	Irregularly	No	One	Paid for sex	Willing	Willing	Willing	Willing	Willing	Willing	Willing	Willing	Willing	Willing	Willing	Willing	Willing	Willing	Willing	Willing	Willing	Yes	Inability to address police harrassment	Yes	I have never got myself tested before and it an opportunity for me to get myself tested to know my Hiv status	Yes	So that i can prevent myself from contracting Hiv	17	Willing	Negative	To know and confirm my status	Stigmatization and harassment
270	Tarauni	11.9535° N	8.5642° E	Yusuf Sanusi Omeiza	FSW	Secondary	35 - 45	Yes	Yes	14 - 17 years	Having fun/love	Yes	Vaginal	Yes	No	No	Irregularly	No	More than one	Paid for sex	Willing	Willing	Willing	Willing	Willing	Willing	Willing	Willing	Willing	Willing	Willing	Willing	Willing	Willing	Willing	Willing	Willing	Yes	Non-availability of service providers to manage stigma related crisis	Yes	I have never got myself tested before and it an opportunity for me get myself tested to know my Hiv status	Yes	To prevent myself from contracting Hiv	17	Willing	Negative	To know and confirm my status	Non-availability of HIV services provider
271	Fagge	12° 0' 24" N	8° 31' 44" E	Aisha	FSW	Secondary	18 - 24	No	No	18 years and above	Having fun/love	Yes	Vaginal Oral	Yes	No	Yes	Always	Yes	One	No transactional sex	Willing	Willing	Willing	Not willing	Not willing	Willing	Not willing	Not willing	Willing	Not willing	Not willing	Not willing	Not willing	Not willing	Not willing	Not willing	Not willing	Yes	Non-availability of service providers to manage stigma related crisis	Yes	To know my status	Yes	For prevention	5	Not willing	Negative	To know and confirm my status	Non-availability of HIV services provider
272	Fagge	12° 0' 24" N	8° 31' 44" E	Lawan Hassan Ahmad	FSW	Primary	18 - 24	Yes	Yes	14 - 17 years	Peer pressure	Yes	Vaginal	Yes	No	No	Irregularly	No	More than one	Paid & recieved	Willing	Willing	Willing	Willing	Willing	Willing	Willing	Willing	Willing	Willing	Not willing	Not willing	Willing	Not willing	Willing	Willing	Not willing	Yes	Stigmatization by providers	Yes	Know about my status	Yes	Protection	13	Willing	Negative	To know and confirm my status	Stigmatization and harassment
273	Fagge	12° 0' 24" N	8° 31' 44" E	Lawan Hassan Ahmad	FSW	Secondary	25 - 34	Yes	Yes	14 - 17 years	Having fun/love	Yes	Vaginal	Yes	No	No	Irregularly	No	More than one	Paid & recieved	Willing	Not willing	Willing	Willing	Willing	Willing	Not willing	Not willing	Not willing	Not willing	Not willing	Not willing	Willing	Willing	Willing	Willing	Willing	Yes	Lack of information specific to my group	Yes	To be sure about my status	No	I don't have any knowledge about it	10	Not willing	Negative	To know and confirm my status	Lack of information and knowledge about HIV services
274	Fagge	12° 0' 24" N	8° 31' 44" E	Lawan Hassan Ahmad	FSW	Secondary	25 - 34	Yes	Yes	14 - 17 years	Having fun/love	No		9	9	9	9	9	9	9	Willing	Willing	Not willing	Willing	Willing	Willing	Not willing	Not willing	Not willing	Willing	Not willing	Not willing	Willing	Willing	Willing	Not willing	Not willing	Yes	lack of friendly facilities	Yes	To know my status	No	Just like that	9	Not willing	Negative	To know and confirm my status	Lack of friendly facilities
275	Fagge	12° 0' 24" N	8° 31' 44" E	Lawan Hassan Ahmad	FSW	No formal education	35 - 45	Yes	Yes	14 - 17 years	Having fun/love	Yes	Vaginal	Yes	No	No	Irregularly	No	More than one	Paid for sex	Willing	Willing	Willing	Willing	Willing	Willing	Not willing	Willing	Not willing	Not willing	Not willing	Not willing	Willing	Willing	Willing	Not willing	Not willing	Yes	Stigmatization by providers	Yes	For my health status	Yes	For protection	10	Not willing	Negative	To know and confirm my status	Stigmatization and harassment
276	Gwale	11.9868° N	8.5105° E	Zayyan Dahiru Alhassan	FSW	Tertiary	25 - 34	Yes	Yes	18 years and above	Having fun/love	Yes	Vaginal	Yes	No	No	Irregularly	No	One	Recieved gift for sex	Willing	Willing	Willing	Not willing	Not willing	Willing	Not willing	Willing	Willing	Willing	Not willing	Not willing	Not willing	Not willing	Not willing	Willing	Not willing	Yes	lack of knowledge about HIV service provider	Yes	To know my health status	No	Not willing	8	Not willing	Negative	To know and confirm my status	Lack of information and knowledge about HIV services
277	Gwale	11.9868° N	8.5105° E	Zayyan Dahiru Alhassan	FSW	Secondary	18 - 24	Yes	Yes	14 - 17 years	Having fun/love	No		9	9	9	9	9	9	9	Willing	Willing	Willing	Not willing	Not willing	Willing	Willing	Willing	Willing	Not willing	Not willing	Not willing	Not willing	Not willing	Not willing	Not willing	Not willing	No	lack of knowledge about HIV service provider	Yes	To know my HIV status	No	I don't want	7	Not willing	Negative	To know and confirm my status	Lack of information and knowledge about HIV services
278	Fagge	12° 0' 24" N	8° 31' 44" E	Aisha	FSW	Tertiary	18 - 24	No	No	14 - 17 years	Having fun/love	Yes	Vaginal	Yes	No	No	Always	Yes	One	No transactional sex	Willing	Willing	Willing	Willing	Willing	Willing	Willing	Not willing	Not willing	Willing	Not willing	Not willing	Not willing	Not willing	Not willing	Willing	Willing	Yes	lack of friendly facilities	Yes	To know my status	Yes	For prevention	10	Not willing	Negative	To know and confirm my status	Lack of friendly facilities
279	Fagge	12° 0' 24" N	8° 31' 44" E	Aisha	FSW	Tertiary	18 - 24	No	No	99	99	No		9	9	9	9	9	9	9	Not willing	Not willing	Not willing	Not willing	Not willing	Not willing	Not willing	Not willing	Not willing	Not willing	Not willing	Not willing	Not willing	Not willing	Not willing	Not willing	Not willing	No	lack of knowledge about HIV service provider	No	To know my status	No	To know my status	0	Not willing	Negative	To know and confirm my status	Lack of information and knowledge about HIV services
280	Fagge	12° 0' 24" N	8° 31' 44" E	Aisha	FSW	Tertiary	25 - 34	No	No	99	99	No		9	9	9	9	9	9	9	Willing	Willing	Willing	Not willing	Not willing	Willing	Willing	Willing	Willing	Willing	Willing	Willing	Willing	Not willing	Not willing	Not willing	Willing	Yes	lack of knowledge about HIV service provider	Yes	To know my status	Yes	For prevention	12	Not willing	Negative	To know and confirm my status	Lack of information and knowledge about HIV services
281	Fagge	12° 0' 24" N	8° 31' 44" E	LT0423/KN/001/0020	FSW	Tertiary	18 - 24	No	No	18 years and above	Having fun/love	Yes	Vaginal	Yes	No	No	Always	Yes	One	No transactional sex	Willing	Willing	Willing	Not willing	Not willing	Willing	Willing	Not willing	Not willing	Not willing	Not willing	Not willing	Not willing	Willing	Willing	Willing	Willing	Yes	lack of knowledge about HIV service provider	Yes	To know my status	Yes	For prevention	9	Not willing	Negative	To know and confirm my status	Lack of information and knowledge about HIV services
282	Gwale	11.9868° N	8.5105° E	Nafisa Shehu	FSW	Secondary	25 - 34	Yes	Yes	14 - 17 years	Peer pressure	Yes	Vaginal	Yes	No	No	Always	9	More than one	Recieved gift for sex	Willing	Willing	Willing	Willing	Willing	Willing	Willing	Not willing	Not willing	Willing	Willing	Willing	Willing	Willing	Willing	Willing	Willing	Yes	Lack of comprehensive services in same place (One Stop Shop)	Yes	Assuring my HIV status	Yes	Prevention from HIV risk partners	15	Willing	Positive	To know and confirm my status	Lack of free accessible and comprehensive services
283	Gwale	11.9868° N	8.5105° E	Nafisa Shehu	FSW	Secondary	25 - 34	No	No	14 - 17 years	Having fun/love	Yes	Vaginal	Yes	No	No	Always	Yes	More than one	Paid for sex	Willing	Willing	Willing	Willing	Willing	Willing	Willing	Not willing	Willing	Willing	Not willing	Willing	Willing	Not willing	Willing	Willing	Willing	Yes	Non-availability of service providers to manage stigma related crisis	Yes	To be aware of my HIV status	Yes	Prevention from HIV virus	14	Willing	Negative	To know and confirm my status	Non-availability of HIV services provider
284	Gwale	11.9868° N	8.5105° E	Nafisa Shehu	FSW	Secondary	18 - 24	No	No	14 - 17 years	Peer pressure	Yes	Vaginal	Yes	No	No	Always	Yes	More than one	Recieved gift for sex	Willing	Willing	Willing	Willing	Willing	Willing	Willing	Willing	Willing	Willing	Not willing	Not willing	Willing	Willing	Willing	Willing	Willing	Yes	Lack of comprehensive services in same place (One Stop Shop)	Yes	To be aware of my HIV status	Yes	Prevention against HIV partners	15	Willing	Negative	To know and confirm my status	Lack of free accessible and comprehensive services
285	Gwale	11.9868° N	8.5105° E	Nafisa Shehu	FSW	Secondary	18 - 24	No	No	14 - 17 years	Having fun/love	Yes	Vaginal	Yes	No	No	Always	Yes	More than one	Recieved gift for sex	Not willing	Willing	Willing	Willing	Willing	Willing	Willing	Willing	Willing	Willing	Willing	Willing	Willing	Not willing	Willing	Willing	Willing	Yes	Lack of comprehensive services in same place (One Stop Shop)	Yes	To confirm my HIV status	No	My partners are always on condom	15	Willing	Negative	To know and confirm my status	Lack of free accessible and comprehensive services
286	Gwale	11.9868° N	8.5105° E	Nafisa Shehu	FSW	Tertiary	25 - 34	Yes	Yes	18 years and above	To obtain money	Yes	Vaginal Oral	Yes	No	Yes	Always	Yes	More than one	Paid for sex	Willing	Willing	Willing	Willing	Willing	Willing	Willing	Not willing	Not willing	Willing	Willing	Willing	Willing	Not willing	Not willing	Willing	Willing	Yes	Lack of comprehensive services in same place (One Stop Shop)	Yes	To be aware of my HIV status	Yes	Precautions against risk related partners	13	Willing	Negative	To know and confirm my status	Lack of free accessible and comprehensive services
287	Gwale	11.9868° N	8.5105° E	Nafisa Shehu	FSW	Tertiary	25 - 34	Yes	Yes	18 years and above	Having fun/love	Yes	Vaginal	Yes	No	No	Always	Yes	More than one	Paid for sex	Willing	Willing	Willing	Willing	Willing	Willing	Willing	Willing	Willing	Willing	Willing	Willing	Willing	Willing	Willing	Willing	Willing	Yes	Lack of comprehensive services in same place (One Stop Shop)	Yes	To be informed of my HIV status	Yes	Prevention from HIV virus	17	Willing	Negative	To know and confirm my status	Lack of free accessible and comprehensive services
288	Gwale	11.9868° N	8.5105° E	Nafisa Shehu	FSW	Tertiary	25 - 34	No	No	Below 13 years	Rape/Forced	Yes	Vaginal	Yes	No	No	Always	Yes	More than one	Recieved gift for sex	Not willing	Willing	Willing	Willing	Willing	Willing	Willing	Not willing	Not willing	Willing	Not willing	Not willing	Willing	Not willing	Not willing	Not willing	Not willing	Yes	lack of friendly facilities	Yes	To be aware of my HIV status	Yes	Prevention from HIV virus	8	Not willing	Negative	To know and confirm my status	Lack of friendly facilities
289	Gwale	11.9868° N	8.5105° E	Nafisa Shehu	FSW	Secondary	18 - 24	Yes	Yes	14 - 17 years	Having fun/love	Yes	Vaginal	Yes	No	No	Always	Yes	More than one	Paid & recieved	Willing	Willing	Willing	Willing	Willing	Willing	Willing	Not willing	Willing	Willing	Not willing	Willing	Willing	Not willing	Willing	Willing	Not willing	Yes	Lack of comprehensive services in same place (One Stop Shop)	Yes	To confirm my current HIV status	Yes	Prevention against partners with HIV virus	13	Willing	Negative	To know and confirm my status	Lack of free accessible and comprehensive services
290	Gwale	11.9868° N	8.5105° E	Nafisa Shehu	FSW	Secondary	18 - 24	No	No	18 years and above	Peer pressure	Yes	Vaginal	Yes	No	No	Irregularly	No	One	Recieved gift for sex	Willing	Willing	Willing	Willing	Willing	Willing	Willing	Not willing	Willing	Willing	Willing	Willing	Willing	Not willing	Willing	Willing	Willing	Yes	Lack of comprehensive services in same place (One Stop Shop)	Yes	To be well informed of my HIV status	Yes	Prevention from HIV related partners	15	Willing	Negative	To know and confirm my status	Lack of free accessible and comprehensive services
291	Gwale	11.9868° N	8.5105° E	Abubakar Muhammad Usman	FSW	No formal education	25 - 34	Yes	Yes	14 - 17 years	Having fun/love	Yes	Vaginal	Yes	No	No	Always	Yes	One	Paid & recieved	Not willing	Not willing	Willing	Willing	Willing	Willing	Willing	Not willing	Not willing	Willing	Willing	Not willing	Willing	Willing	Willing	Willing	Willing	Yes	lack of friendly facilities	Yes	To know more about other HIV prevention	Yes	Protection	12	Not willing	Negative	For further precaution, protection and treatment	Lack of friendly facilities
292	Gwale	11.9868° N	8.5105° E	Abubakar Muhammad Usman	FSW	No formal education	18 - 24	No	No	14 - 17 years	Peer pressure	Yes	Vaginal	Yes	No	No	Always	Yes	More than one	No transactional sex	Willing	Willing	Willing	Willing	Willing	Willing	Willing	Willing	Willing	Willing	Willing	Willing	Willing	Willing	Willing	Willing	Willing	Yes	Lack of accessible free services	Yes	Further ways of protection and prevention of HIV	Yes	Protection from HIV	17	Willing	Negative	For further precaution, protection and treatment	Lack of free accessible and comprehensive services
293	Gwale	11.9868° N	8.5105° E	Abubakar Muhammad Usman	FSW	No formal education	25 - 34	No	No	18 years and above	Having fun/love	Yes	Vaginal	Yes	No	No	Always	Yes	More than one	No transactional sex	Not willing	Not willing	Willing	Willing	Willing	Willing	Not willing	Willing	Willing	Willing	Willing	Willing	Willing	Willing	Willing	Willing	Willing	Yes	Non-availability of service providers to manage stigma related crisis	Yes	For prevention and protection	Yes	Self protection	14	Willing	Negative	For further precaution, protection and treatment	Non-availability of HIV services provider
294	Gwale	11.9868° N	8.5105° E	Abu baker Muhammad Usman	FSW	No formal education	18 - 24	No	No	Below 13 years	Having fun/love	Yes	Vaginal	Yes	No	No	Always	Yes	More than one	Paid & recieved	Willing	Willing	Willing	Willing	Willing	Willing	Willing	Willing	Willing	Willing	Willing	Willing	Willing	Willing	Willing	Not willing	Not willing	Yes	lack of friendly facilities	Yes	Further information on the HIV services	No	I'm sure if I can use it	15	Willing	Negative	To have HIV related information and Knowledge	Lack of friendly facilities
295	Gwale	11.9868° N	8.5105° E	Abubakar Muhammad Usman	FSW	Secondary	25 - 34	Yes	Yes	18 years and above	To obtain money	Yes	Vaginal	Yes	No	No	Always	Yes	More than one	Paid for sex	Willing	Willing	Willing	Willing	Willing	Willing	Willing	Willing	Willing	Willing	Willing	Willing	Willing	Willing	Willing	Willing	Not willing	Yes	lack of knowledge about HIV service provider	Yes	Proper check up	Yes	Prevention and protection	16	Willing	Negative	For further precaution, protection and treatment	Lack of information and knowledge about HIV services
296	Gwale	11.9868° N	8.5105° E	Abubakar Muhammad Usman	FSW	Tertiary	25 - 34	Yes	Yes	18 years and above	Having fun/love	Yes	Vaginal	Yes	No	No	Always	Yes	More than one	Paid & recieved	Willing	Willing	Willing	Willing	Willing	Willing	Willing	Willing	Willing	Willing	Willing	Willing	Willing	Willing	Willing	Willing	Willing	Yes	Inability to provide HIV counselling services	Yes	Prevention and protection information	Yes	For protection	17	Willing	Negative	For further precaution, protection and treatment	Inability to provide HIV counselling services
297	Gwale	11.9868° N	8.5105° E	Abubakar Muhammad Usman	FSW	No formal education	18 - 24	Yes	Yes	14 - 17 years	Having fun/love	Yes	Vaginal Anal	Yes	Yes	No	Always	Yes	More than one	No transactional sex	Willing	Willing	Willing	Willing	Willing	Willing	Willing	Willing	Willing	Willing	Willing	Willing	Willing	Willing	Willing	Willing	Willing	Yes	Lack of comprehensive services in same place (One Stop Shop)	Yes	Protection	Yes	For my protection	17	Willing	Negative	For further precaution, protection and treatment	Lack of free accessible and comprehensive services
298	Gwale	11.9868° N	8.5105° E	Abubakar Muhammad Usman	FSW	No formal education	18 - 24	No	No	18 years and above	Having fun/love	Yes	Vaginal	Yes	No	No	Always	Yes	More than one	Recieved gift for sex	Not willing	Not willing	Willing	Willing	Willing	Willing	Willing	Willing	Willing	Willing	Willing	Willing	Willing	Willing	Willing	Willing	Willing	No	Inability to provide HIV counselling services	Yes	To know my status	Yes	For protection	15	Willing	Negative	To know and confirm my status	Inability to provide HIV counselling services
299	Gwale	11.9868° N	8.5105° E	Abubakar Muhammad Usman	FSW	No formal education	18 - 24	No	No	18 years and above	To obtain money	Yes	Vaginal	Yes	No	No	Always	Yes	More than one	No transactional sex	Willing	Willing	Willing	Willing	Willing	Willing	Willing	Not willing	Not willing	Willing	Willing	Willing	Willing	Willing	Willing	Willing	Not willing	Yes	Non-availability of service providers to manage stigma related crisis	Yes	For proper check up	Yes	Protection and prevention of HIV	14	Willing	Negative	To know and confirm my status	Non-availability of HIV services provider
300	Gwale	11.9868° N	8.5105° E	Nuhu sani abarshi	FSW	Secondary	25 - 34	No	No	18 years and above	Having fun/love	Yes	Vaginal	Yes	No	No	Always	Yes	More than one	Recieved gift for sex	Willing	Willing	Willing	Willing	Willing	Willing	Willing	Not willing	Willing	Willing	Not willing	Not willing	Not willing	Not willing	Not willing	Not willing	Not willing	Yes	Stigmatization by providers	Yes	To know my status	Yes	To prevent me from getting hiv	9	Not willing	Negative	To know and confirm my status	Stigmatization and harassment
301	Gwale	11.9868° N	8.5105° E	Nuhu sani abarshi	FSW	Secondary	25 - 34	Yes	No	14 - 17 years	Having fun/love	Yes	Vaginal Oral	Yes	No	Yes	Always	Yes	More than one	Recieved gift for sex	Willing	Willing	Willing	Willing	Willing	Willing	Willing	Not willing	Willing	Willing	Not willing	Willing	Willing	Not willing	Willing	Willing	Willing	Yes	lack of friendly facilities	Yes	To know my status	Yes	To prevent me from getting hiv	14	Willing	Negative	To know and confirm my status	Lack of friendly facilities
302	Gwale	11.9868° N	8.5105° E	Nuhu sani abarshi	FSW	Primary	25 - 34	Yes	Yes	14 - 17 years	Peer pressure	Yes	Vaginal Anal Oral	Yes	Yes	Yes	Irregularly	No	More than one	Recieved gift for sex	Willing	Willing	Willing	Willing	Willing	Willing	Willing	Not willing	Willing	Willing	Willing	Willing	Willing	Willing	Willing	Willing	Willing	Yes	lack of friendly facilities	Yes	To know my status	Yes	To prevent me from contacting hiv	16	Willing	Negative	To know and confirm my status	Lack of friendly facilities
303	Gwale	11.9868° N	8.5105° E	Nuhu sani abarshi	FSW	Secondary	18 - 24	No	No	14 - 17 years	To obtain money	Yes	Vaginal	Yes	No	No	Irregularly	No	More than one	Recieved gift for sex	Willing	Not willing	Willing	Willing	Willing	Willing	Willing	Not willing	Willing	Willing	Not willing	Willing	Willing	Not willing	Willing	Willing	Willing	Yes	lack of friendly facilities	Yes	To know my status	Yes	To prevent me from getting hiv	13	Willing	Negative	To know and confirm my status	Lack of friendly facilities
304	Gwale	11.9868° N	8.5105° E	Nuhu sani abarshi	FSW	Primary	25 - 34	Yes	No	14 - 17 years	Peer pressure	Yes	Vaginal	Yes	No	No	Irregularly	Yes	More than one	Recieved gift for sex	Willing	Willing	Willing	Willing	Willing	Willing	Willing	Willing	Willing	Willing	Willing	Willing	Willing	Willing	Willing	Willing	Willing	Yes	lack of friendly facilities	Yes	To know my status	Yes	To not get hiv	17	Willing	Negative	To know and confirm my status	Lack of friendly facilities
305	Gwale	11.9868° N	8.5105° E	Nuhu sani abarshi	FSW	Tertiary	25 - 34	Yes	Yes	14 - 17 years	Having fun/love	Yes	Vaginal	Yes	No	No	Irregularly	Yes	More than one	Recieved gift for sex	Willing	Willing	Willing	Willing	Willing	Willing	Willing	Not willing	Not willing	Willing	Not willing	Willing	Willing	Not willing	Willing	Willing	Willing	Yes	lack of friendly facilities	Yes	To know my status	Yes	Ro prevent me getting hiv through sex	13	Willing	Negative	To know and confirm my status	Lack of friendly facilities
306	Gwale	11.9868° N	8.5105° E	Nuhu sani abarshi	FSW	Secondary	25 - 34	Yes	No	14 - 17 years	Having fun/love	Yes	Vaginal	Yes	No	No	Irregularly	Yes	More than one	Recieved gift for sex	Willing	Willing	Willing	Willing	Willing	Willing	Willing	Willing	Willing	Willing	Willing	Willing	Willing	Willing	Willing	Willing	Willing	Yes	lack of friendly facilities	Yes	To know my status	Yes	To not get hiv through sex	17	Willing	Negative	To know and confirm my status	Lack of friendly facilities
307	Gwale	11.9868° N	8.5105° E	Nuhu sani abarshi	FSW	Secondary	25 - 34	No	No	14 - 17 years	Peer pressure	Yes	Vaginal	Yes	No	No	Always	Yes	More than one	Recieved gift for sex	Willing	Willing	Willing	Willing	Willing	Willing	Willing	Willing	Willing	Willing	Willing	Willing	Willing	Willing	Willing	Willing	Willing	Yes	lack of friendly facilities	Yes	To know my status	Yes	To reduce my chances of having hiv	17	Willing	Negative	To know and confirm my status	Lack of friendly facilities
308	Gwale	11.9868° N	8.5105° E	Nuhu sani abarshi	FSW	Secondary	18 - 24	No	No	14 - 17 years	To obtain money	Yes	Vaginal	Yes	No	No	Irregularly	Yes	More than one	Recieved gift for sex	Willing	Willing	Willing	Willing	Willing	Willing	Willing	Not willing	Willing	Willing	Not willing	Willing	Willing	Not willing	Willing	Willing	Not willing	Yes	Stigmatization by providers	Yes	To know my status	Yes	To prevent me from getting hiv	13	Willing	Negative	To know and confirm my status	Stigmatization and harassment
309	Tarauni	11.9535° N	8.5642° E	Yahanasu isa danladi	FSW	Secondary	18 - 24	Yes	No	Below 13 years	Having fun/love	Yes	Vaginal	Yes	No	No	Always	Yes	One	Recieved gift for sex	Willing	Willing	Willing	Willing	Willing	Willing	Willing	Willing	Willing	Willing	Willing	Willing	Willing	Willing	Willing	Willing	Willing	Yes	Stigmatization by providers	Yes	To know my self	No	No	17	Willing	Negative	To know and confirm my status	Stigmatization and harassment
310	Tarauni	11.9535° N	8.5642° E	Zainab Abdullahi Musa	FSW	No formal education	18 - 24	No	No	Below 13 years	To obtain money	Yes	Vaginal	Yes	No	No	Irregularly	No	More than one	Recieved gift for sex	Willing	Willing	Willing	Willing	Willing	Willing	Not willing	Willing	Willing	Willing	Willing	Willing	Willing	Willing	Willing	Willing	Not willing	Yes	Stigmatization by providers	Yes	To know my HIV status	No	No needed	15	Willing	Negative	To know and confirm my status	Stigmatization and harassment
311	Tarauni	11.9535° N	8.5642° E	Zainab Abdullahi Musa	FSW	Primary	18 - 24	No	No	Below 13 years	To obtain money	Yes	Vaginal	Yes	No	No	Irregularly	No	More than one	Recieved gift for sex	Willing	Willing	Willing	Willing	Willing	Willing	Willing	Willing	Willing	Willing	Willing	Willing	Willing	Willing	Willing	Willing	Not willing	Yes	Lack of comprehensive services in same place (One Stop Shop)	Yes	To know my HIV status	No	Not eligible	16	Willing	Negative	To know and confirm my status	Lack of free accessible and comprehensive services
312	Tarauni	11.9535° N	8.5642° E	Zainab Abdullahi Musa	FSW	Secondary	25 - 34	No	No	14 - 17 years	To obtain money	Yes	Vaginal	Yes	No	No	Irregularly	No	More than one	Recieved gift for sex	Willing	Willing	Willing	Willing	Willing	Willing	Willing	Willing	Willing	Willing	Willing	Willing	Willing	Willing	Willing	Willing	Willing	Yes	Stigmatization by providers	Yes	To know my HIV status	No	Not eligible	17	Willing	Negative	To know and confirm my status	Stigmatization and harassment
313	Tarauni	11.9535° N	8.5642° E	Zainab Abdullahi Musa	FSW	Tertiary	25 - 34	No	No	Below 13 years	To obtain money	Yes	Vaginal	Yes	No	No	Irregularly	Yes	More than one	Recieved gift for sex	Willing	Willing	Willing	Willing	Willing	Willing	Willing	Willing	Willing	Willing	Willing	Willing	Willing	Willing	Willing	Willing	Not willing	Yes	Lack of comprehensive services in same place (One Stop Shop)	Yes	To know my status	No	Not eligible	16	Willing	Negative	To know and confirm my status	Lack of free accessible and comprehensive services
314	Tarauni	11.9535° N	8.5642° E	Zainab Abdullahi Musa	FSW	No formal education	18 - 24	No	No	Below 13 years	To obtain money	Yes	Vaginal	Yes	No	No	Irregularly	No	More than one	Recieved gift for sex	Willing	Willing	Willing	Willing	Willing	Willing	Willing	Willing	Willing	Willing	Willing	Willing	Willing	Willing	Willing	Willing	Not willing	Yes	Lack of comprehensive services in same place (One Stop Shop)	Yes	To know my HIV status	No	Not eligible	16	Willing	Positive	To know and confirm my status	Lack of free accessible and comprehensive services
315	Tarauni	11.9535° N	8.5642° E	Zainab Abdullahi Musa	FSW	No formal education	18 - 24	No	No	Below 13 years	Rape/Forced	Yes	Vaginal	Yes	No	No	Irregularly	No	More than one	Recieved gift for sex	Willing	Willing	Willing	Willing	Willing	Willing	Not willing	Willing	Willing	Willing	Willing	Willing	Willing	Willing	Willing	Willing	Not willing	Yes	Stigmatization by providers	Yes	To know my status	No	Not eligible	15	Willing	Negative	To know and confirm my status	Stigmatization and harassment
316	Tarauni	11.9535° N	8.5642° E	Zainab Abdullahi Musa	FSW	Primary	25 - 34	No	No	Below 13 years	To obtain money	Yes	Vaginal	Yes	No	No	Irregularly	No	More than one	Recieved gift for sex	Willing	Willing	Willing	Willing	Willing	Willing	Willing	Willing	Willing	Willing	Willing	Willing	Willing	Willing	Willing	Willing	Not willing	Yes	Lack of comprehensive services in same place (One Stop Shop)	Yes	To know my HIV status	No	Not eligible	16	Willing	Negative	To know and confirm my status	Lack of free accessible and comprehensive services
317	Tarauni	11.9535° N	8.5642° E	Zainab Abdullahi Musa	FSW	No formal education	25 - 34	No	No	14 - 17 years	To obtain money	Yes	Vaginal	Yes	No	No	Irregularly	No	More than one	Recieved gift for sex	Willing	Willing	Willing	Willing	Willing	Willing	Willing	Willing	Willing	Willing	Willing	Willing	Willing	Willing	Willing	Willing	Not willing	Yes	Stigmatization by providers	Yes	To know my status	No	Not eligible	16	Willing	Negative	To know and confirm my status	Stigmatization and harassment
318	Tarauni	11.9535° N	8.5642° E	Zainab Abdullahi Musa	FSW	No formal education	18 - 24	No	No	Below 13 years	To obtain money	Yes	Vaginal	Yes	No	No	Irregularly	No	More than one	Recieved gift for sex	Willing	Willing	Willing	Willing	Willing	Willing	Willing	Willing	Willing	Willing	Willing	Willing	Willing	Willing	Willing	Willing	Not willing	Yes	Lack of comprehensive services in same place (One Stop Shop)	Yes	To know my status	No	Not eligible	16	Willing	Negative	To know and confirm my status	Lack of free accessible and comprehensive services
319	Tarauni	11.9535° N	8.5642° E	Zainab Abdullahi Musa	FSW	Tertiary	25 - 34	No	No	14 - 17 years	To obtain money	Yes	Vaginal	Yes	No	No	Irregularly	No	More than one	Recieved gift for sex	Willing	Willing	Willing	Willing	Willing	Willing	Willing	Willing	Willing	Willing	Willing	Willing	Willing	Willing	Willing	Willing	Not willing	Yes	Stigmatization by providers	Yes	To know my HIV status	No	Not eligible	16	Willing	Negative	To know and confirm my status	Stigmatization and harassment
320	Tarauni	11.9535° N	8.5642° E	Yahanasu isa danladi	FSW	Tertiary	18 - 24	Yes	No	Below 13 years	Having fun/love	Yes	Vaginal Oral	Yes	No	Yes	Always	Yes	One	Recieved gift for sex	Willing	Willing	Willing	Willing	Willing	Willing	Willing	Willing	Willing	Willing	Willing	Willing	Willing	Willing	Willing	Willing	Willing	Yes	Stigmatization by providers	Yes	To my health	No	Not eligible	17	Willing	Negative	To know and confirm my status	Stigmatization and harassment
321	Tarauni	11.9535° N	8.5642° E	Salisu Muhammad Modibbo	FSW	Primary	25 - 34	No	No	Below 13 years	To obtain money	Yes	Anal	No	Yes	No	Irregularly	No	More than one	Recieved gift for sex	Willing	Willing	Willing	Willing	Willing	Willing	Not willing	Willing	Willing	Willing	Willing	Willing	Willing	Willing	Willing	Willing	Not willing	Yes	Lack of comprehensive services in same place (One Stop Shop)	Yes	To confirm my status	No	No need to	15	Willing	Negative	To know and confirm my status	Lack of free accessible and comprehensive services
322	Gwale	11.9868° N	8.5105° E	Abubakar Muhammad Usman	FSW	No formal education	18 - 24	Yes	Yes	14 - 17 years	Having fun/love	Yes	Vaginal	Yes	No	No	Always	Yes	More than one	No transactional sex	Not willing	Willing	Willing	Willing	Willing	Willing	Willing	Not willing	Not willing	Willing	Not willing	Not willing	Willing	Not willing	Willing	Not willing	Not willing	Yes	Inability to address police harrassment	Yes	Prevention from HIV	Yes	For protection	9	Not willing	Negative	For further precaution, protection and treatment	Stigmatization and harassment
323	Gwale	11.9868° N	8.5105° E	Abubakar Muhammad Usman	FSW	Secondary	25 - 34	No	No	14 - 17 years	To obtain money	Yes	Vaginal	Yes	No	No	Always	No	More than one	Paid & recieved	Willing	Willing	Willing	Willing	Willing	Willing	Willing	Willing	Willing	Willing	Willing	Willing	Willing	Willing	Willing	Willing	Willing	Yes	lack of friendly facilities	Yes	PREVENTION	Yes	Protect	17	Willing	Negative	For further precaution, protection and treatment	Lack of friendly facilities
324	Gwale	11.9868° N	8.5105° E	Abubakar Muhammad Usman	FSW	Secondary	18 - 24	No	No	14 - 17 years	Having fun/love	Yes	Vaginal	Yes	No	No	Always	Yes	More than one	Recieved gift for sex	Willing	Willing	Willing	Willing	Willing	Willing	Willing	Willing	Willing	Willing	Willing	Willing	Willing	Willing	Willing	Willing	Willing	Yes	Lack of accessible free services	Yes	Self protection	Yes	Self protection	17	Willing	Negative	For further precaution, protection and treatment	Lack of free accessible and comprehensive services
325	Gwale	11.9868° N	8.5105° E	Abubakar Muhammad Usman	FSW	Secondary	25 - 34	Yes	No	18 years and above	Having fun/love	Yes	Vaginal	Yes	No	No	Always	Yes	More than one	No transactional sex	Willing	Willing	Willing	Willing	Willing	Willing	Willing	Not willing	Willing	Willing	Willing	Willing	Willing	Willing	Willing	Willing	Not willing	Not Sure	Stigmatization by providers	Yes	Further information about HIV protection and prevention	Yes	Self protect	15	Willing	Negative	To have HIV related information and Knowledge	Stigmatization and harassment
326	Gwale	11.9868° N	8.5105° E	Abubakar Muhammad Usman	FSW	No formal education	25 - 34	Yes	Yes	18 years and above	Peer pressure	Yes	Vaginal	Yes	No	No	Always	Yes	More than one	Recieved gift for sex	Willing	Willing	Willing	Willing	Willing	Willing	Willing	Willing	Willing	Willing	Willing	Willing	Willing	Willing	Willing	Willing	Not willing	Yes	Non-availability of service providers to manage stigma related crisis	Yes	Further ways of HIV prevention	Yes	Prevention and protection	16	Willing	Negative	To have HIV related information and Knowledge	Non-availability of HIV services provider
327	Gwale	11.9868° N	8.5105° E	Abubakar Muhammad Usman	FSW	No formal education	18 - 24	No	No	18 years and above	Having fun/love	Yes	Vaginal	Yes	No	No	Always	Yes	More than one	No transactional sex	Willing	Willing	Willing	Willing	Willing	Willing	Willing	Willing	Willing	Willing	Willing	Willing	Willing	Willing	Willing	Willing	Willing	Yes	lack of knowledge about HIV service provider	Yes	Further information on HIV	Yes	Self protection	17	Willing	Negative	To have HIV related information and Knowledge	Lack of information and knowledge about HIV services
328	Gwale	11.9868° N	8.5105° E	Abubakar Muhammad Usman	FSW	No formal education	18 - 24	Yes	Yes	18 years and above	To obtain money	Yes	Vaginal	Yes	No	No	Irregularly	Yes	More than one	Paid & recieved	Willing	Willing	Willing	Willing	Willing	Willing	Willing	Willing	Willing	Willing	Willing	Willing	Willing	Willing	Willing	Willing	Willing	Yes	lack of friendly facilities	Yes	Self protection	Yes	Protection	17	Willing	Negative	For further precaution, protection and treatment	Lack of friendly facilities
329	Gwale	11.9868° N	8.5105° E	Abubakar Muhammad Usman	FSW	Tertiary	25 - 34	No	No	18 years and above	Peer pressure	Yes	Vaginal	Yes	No	No	Always	Yes	More than one	Paid & recieved	Willing	Willing	Willing	Willing	Willing	Willing	Willing	Willing	Willing	Willing	Willing	Willing	Willing	Willing	Willing	Willing	Not willing	Yes	Lack of information specific to my group	Yes	To know about method of protection	Yes	Self protection	16	Willing	Negative	For further precaution, protection and treatment	Lack of information and knowledge about HIV services
330	Gwale	11.9868° N	8.5105° E	Abubakar Muhammad Usman	FSW	Secondary	18 - 24	Yes	Yes	14 - 17 years	Having fun/love	Yes	Vaginal	Yes	No	No	Always	Yes	More than one	Recieved gift for sex	Willing	Willing	Willing	Willing	Willing	Willing	Willing	Willing	Willing	Willing	Willing	Willing	Willing	Willing	Willing	Willing	Willing	Yes	lack of friendly facilities	Yes	Protection	Yes	For my protection	17	Willing	Negative	For further precaution, protection and treatment	Lack of friendly facilities
331	Gwale	11.9868° N	8.5105° E	Zayyan Dahiru Alhassan	FSW	Secondary	25 - 34	Yes	Yes	18 years and above	To obtain money	No		9	9	9	9	9	9	9	Willing	Willing	Willing	Not willing	Not willing	Willing	Not willing	Willing	Willing	Willing	Not willing	Not willing	Not willing	Not willing	Not willing	Willing	Willing	Yes	lack of knowledge about HIV service provider	Yes	To know my health status	No	I know my status	9	Not willing	Positive	To know and confirm my status	Lack of information and knowledge about HIV services
332	Gwale	11.9868° N	8.5105° E	Zayyan Dahiru Alhassan	FSW	Tertiary	25 - 34	Yes	Yes	18 years and above	Having fun/love	Yes	Vaginal	Yes	No	No	Always	Yes	More than one	Recieved gift for sex	Willing	Willing	Willing	Willing	Not willing	Willing	Willing	Willing	Willing	Not willing	Not willing	Not willing	Not willing	Willing	Not willing	Willing	Willing	Yes	lack of knowledge about HIV service provider	Yes	To know my health status	No	Am not willing	11	Not willing	Negative	To know and confirm my status	Lack of information and knowledge about HIV services
333	Gwale	11.9868° N	8.5105° E	Zayyan Dahiru Alhassan	FSW	Secondary	25 - 34	Yes	Yes	18 years and above	To obtain money	Yes	Vaginal	Yes	No	No	Irregularly	No	More than one	Paid for sex	Willing	Willing	Willing	Willing	Not willing	Willing	Not willing	Willing	Willing	Not willing	Not willing	Not willing	Not willing	Willing	Willing	Willing	Not willing	No	Lack of accessible free services	Yes	To know my status	No	I don't want too	10	Not willing	Negative	To know and confirm my status	Lack of free accessible and comprehensive services
334	Gwale	11.9868° N	8.5105° E	Zayyan Dahiru Alhassan	FSW	Secondary	25 - 34	Yes	Yes	18 years and above	Having fun/love	No		9	9	9	9	9	9	9	Willing	Willing	Willing	Not willing	Not willing	Willing	Not willing	Not willing	Willing	Not willing	Not willing	Not willing	Not willing	Not willing	Willing	Not willing	Not willing	Yes	lack of knowledge about HIV service provider	Yes	To know my health status	No	Am not sure	6	Not willing	Negative	To know and confirm my status	Lack of information and knowledge about HIV services
335	Gwale	11.9868° N	8.5105° E	Hauwa garba umar	FSW	Secondary	18 - 24	Yes	No	14 - 17 years	Having fun/love	Yes	Vaginal	Yes	No	No	Irregularly	No	More than one	Paid for sex	Not willing	Not willing	Willing	Willing	Willing	Willing	Willing	Willing	Willing	Willing	Willing	Willing	Willing	Willing	Willing	Willing	Not willing	Yes	Stigmatization by providers	Yes	To know my status	Yes	For protection	14	Willing	Negative	To know and confirm my status	Stigmatization and harassment
336	Gwale	11.9868° N	8.5105° E	Hauwa garba umar	FSW	No formal education	25 - 34	Yes	No	18 years and above	To obtain money	Yes	Vaginal	Yes	No	No	Irregularly	No	More than one	Paid for sex	Willing	Willing	Willing	Willing	Not willing	Willing	Willing	Not willing	Willing	Willing	Not willing	Willing	Willing	Not willing	Willing	Willing	Not willing	Yes	Lack of comprehensive services in same place (One Stop Shop)	Yes	To know my HIV status	Yes	To protect my self from contacting HIV	12	Not willing	Negative	To know and confirm my status	Lack of free accessible and comprehensive services
337	Gwale	11.9868° N	8.5105° E	Hauwa garba umar	FSW	Secondary	18 - 24	No	No	18 years and above	Having fun/love	Yes	Vaginal	Yes	No	No	Always	Yes	More than one	Paid for sex	Not willing	Not willing	Willing	Willing	Willing	Willing	Willing	Not willing	Willing	Willing	Not willing	Willing	Willing	Not willing	Willing	Willing	Not willing	Yes	lack of friendly facilities	Yes	To know my health status	Yes	To protect my self	11	Not willing	Negative	To know and confirm my status	Lack of friendly facilities
338	Gwale	11.9868° N	8.5105° E	Hauwa garba umar	FSW	Tertiary	25 - 34	Yes	No	18 years and above	Having fun/love	Yes	Vaginal	Yes	No	No	Irregularly	No	More than one	Paid for sex	Willing	Willing	Willing	Willing	Not willing	Willing	Not willing	Willing	Willing	Willing	Willing	Willing	Willing	Willing	Willing	Willing	Willing	Yes	Lack of comprehensive services in same place (One Stop Shop)	Yes	To know my status	Yes	For protection	15	Willing	Negative	To know and confirm my status	Lack of free accessible and comprehensive services
339	Gwale	11.9868° N	8.5105° E	Hauwa garba umar	FSW	Primary	25 - 34	Yes	No	18 years and above	To obtain money	Yes	Vaginal	Yes	No	No	Irregularly	No	More than one	Paid for sex	Willing	Willing	Willing	Not willing	Not willing	Willing	Willing	Willing	Willing	Willing	Willing	Willing	Willing	Willing	Willing	Willing	Not willing	Yes	Stigmatization by providers	Yes	To know my status	Yes	For protection	14	Willing	Negative	To know and confirm my status	Stigmatization and harassment
340	Gwale	11.9868° N	8.5105° E	Hauwa garba umar	FSW	Secondary	18 - 24	No	No	14 - 17 years	Having fun/love	Yes	Vaginal	Yes	No	No	Irregularly	No	One	Paid for sex	Willing	Not willing	Willing	Willing	Not willing	Willing	Willing	Not willing	Not willing	Willing	Not willing	Not willing	Willing	Not willing	Willing	Willing	Not willing	Yes	Lack of comprehensive services in same place (One Stop Shop)	Yes	To know my status	Yes	To protect my self from contacting HIV	9	Not willing	Negative	To know and confirm my status	Lack of free accessible and comprehensive services
341	Gwale	11.9868° N	8.5105° E	Hauwa garba umar	FSW	Secondary	25 - 34	Yes	No	14 - 17 years	Having fun/love	Yes	Vaginal Oral	Yes	No	Yes	Irregularly	Yes	More than one	Recieved gift for sex	Willing	Willing	Willing	Willing	Willing	Willing	Willing	Not willing	Willing	Willing	Not willing	Willing	Willing	Not willing	Willing	Willing	Willing	Yes	lack of friendly facilities	Yes	To know my status	Yes	To prevent me from contracting hiv	14	Willing	Negative	To know and confirm my status	Lack of friendly facilities
342	Gwale	11.9868° N	8.5105° E	Hauwa garba umar	FSW	Secondary	18 - 24	Yes	No	18 years and above	Rape/Forced	Yes	Vaginal	Yes	No	No	Always	Yes	More than one	Recieved gift for sex	Willing	Willing	Willing	Willing	Willing	Willing	Willing	Not willing	Willing	Willing	Not willing	Willing	Willing	Not willing	Willing	Willing	Not willing	Yes	Stigmatization by providers	Yes	To know my status because it is my first time of doing HIV test	Yes	For protection	13	Willing	Negative	To know and confirm my status	Stigmatization and harassment
343	Gwale	11.9868° N	8.5105° E	Hauwa garba umar	FSW	Tertiary	25 - 34	Yes	No	18 years and above	Peer pressure	Yes	Vaginal Oral	Yes	No	Yes	Irregularly	No	More than one	Paid & recieved	Willing	Willing	Willing	Willing	Willing	Willing	Willing	Not willing	Willing	Willing	Not willing	Willing	Willing	Not willing	Willing	Willing	Willing	Yes	lack of friendly facilities	Yes	To know my status	Yes	To protect my self from contacting HIV	14	Willing	Negative	To know and confirm my status	Lack of friendly facilities
344	Gwale	11.9868° N	8.5105° E	Hauwa garba umar	FSW	Secondary	18 - 24	No	No	14 - 17 years	To obtain money	Yes	Vaginal	Yes	No	No	Irregularly	No	More than one	Recieved gift for sex	Willing	Not willing	Willing	Willing	Willing	Willing	Willing	Willing	Willing	Willing	Willing	Willing	Willing	Willing	Willing	Willing	Willing	Yes	Stigmatization by providers	Yes	To know my status	Yes	To protect my self	16	Willing	Negative	To know and confirm my status	Stigmatization and harassment
345	Gwale	11.9868° N	8.5105° E	Hauwa garba umar	FSW	Tertiary	18 - 24	Yes	No	18 years and above	Peer pressure	Yes	Vaginal Oral	Yes	No	Yes	Irregularly	No	More than one	Paid & recieved	Willing	Willing	Willing	Willing	Willing	Willing	Willing	Willing	Willing	Willing	Willing	Willing	Willing	Willing	Willing	Willing	Not willing	Yes	Stigmatization by providers	Yes	To ensure if am healthy	Yes	For protection	16	Willing	Negative	To know and confirm my status	Stigmatization and harassment
346	Gwale	11.9868° N	8.5105° E	Hauwa garba umar	FSW	Tertiary	25 - 34	No	No	14 - 17 years	Rape/Forced	Yes	Vaginal	Yes	No	No	Irregularly	Yes	More than one	Recieved gift for sex	Willing	Willing	Willing	Willing	Willing	Willing	Willing	Not willing	Willing	Willing	Not willing	Willing	Willing	Not willing	Willing	Willing	Willing	Yes	lack of friendly facilities	Yes	To know my HIV status	Yes	Because I want protect my self	14	Willing	Negative	To know and confirm my status	Lack of friendly facilities
347	Gwale	11.9868° N	8.5105° E	Hauwa garba umar	FSW	Tertiary	18 - 24	Yes	No	18 years and above	Having fun/love	Yes	Vaginal	Yes	No	No	Always	Yes	More than one	Recieved gift for sex	Willing	Not willing	Willing	Willing	Willing	Willing	Willing	Not willing	Willing	Willing	Not willing	Willing	Willing	Not willing	Willing	Willing	Not willing	Yes	Lack of comprehensive services in same place (One Stop Shop)	Yes	To know my status	Yes	To protect my self from contacting HIV	12	Not willing	Negative	To know and confirm my status	Lack of free accessible and comprehensive services
348	Gwale	11.9868° N	8.5105° E	Hauwa garba umar	FSW	Secondary	25 - 34	Yes	No	18 years and above	Having fun/love	Yes	Vaginal	Yes	No	No	Irregularly	Yes	More than one	Recieved gift for sex	Willing	Willing	Willing	Willing	Not willing	Willing	Willing	Willing	Willing	Willing	Willing	Willing	Willing	Willing	Willing	Willing	Willing	Yes	Stigmatization by providers	Yes	To know my status	Yes	Because it will help me to protect my self from contacting HIV	16	Willing	Negative	To know and confirm my status	Stigmatization and harassment
349	Gwale	11.9868° N	8.5105° E	Hauwa garba umar	FSW	Primary	25 - 34	Yes	No	18 years and above	Peer pressure	Yes	Vaginal Oral	Yes	No	Yes	Irregularly	No	More than one	Paid & recieved	Willing	Willing	Willing	Willing	Willing	Willing	Willing	Willing	Willing	Willing	Not willing	Not willing	Not willing	Willing	Willing	Willing	Not willing	Yes	Stigmatization by providers	Yes	To know my status	Yes	For protection	13	Willing	Negative	To know and confirm my status	Stigmatization and harassment
350	Gwale	11.9868° N	8.5105° E	Hauwa garba umar	FSW	Secondary	18 - 24	Yes	No	14 - 17 years	Having fun/love	Yes	Vaginal	Yes	No	No	Irregularly	No	More than one	Paid for sex	Willing	Not willing	Willing	Willing	Willing	Willing	Willing	Willing	Willing	Willing	Willing	Willing	Willing	Willing	Willing	Willing	Not willing	Yes	Lack of comprehensive services in same place (One Stop Shop)	Yes	To know my status	Yes	For protection	15	Willing	Negative	To know and confirm my status	Lack of free accessible and comprehensive services
351	Gwale	11.9868° N	8.5105° E	Hauwa garba umar	FSW	Secondary	18 - 24	No	No	14 - 17 years	Having fun/love	Yes	Vaginal	Yes	No	No	Always	No	More than one	Recieved gift for sex	Willing	Willing	Willing	Willing	Willing	Willing	Willing	Not willing	Not willing	Willing	Willing	Willing	Willing	Not willing	Not willing	Willing	Willing	Yes	Lack of comprehensive services in same place (One Stop Shop)	Yes	To know my status	Yes	To protect my self from infected person	13	Willing	Negative	To know and confirm my status	Lack of free accessible and comprehensive services
352	Gwale	11.9868° N	8.5105° E	Hauwa garba umar	FSW	No formal education	35 - 45	Yes	No	18 years and above	Having fun/love	Yes	Vaginal Oral	Yes	No	Yes	Irregularly	Yes	More than one	Paid & recieved	Willing	Willing	Willing	Willing	Willing	Willing	Willing	Not willing	Willing	Willing	Not willing	Willing	Willing	Not willing	Willing	Willing	Not willing	Yes	Stigmatization by providers	Yes	To know my status	Yes	For protection	13	Willing	Negative	To know and confirm my status	Stigmatization and harassment
353	Gwale	11.9868° N	8.5105° E	Nafisa Shehu	FSW	Secondary	25 - 34	Yes	Yes	18 years and above	Having fun/love	Yes	Vaginal	Yes	No	No	Always	Yes	More than one	Recieved gift for sex	Willing	Willing	Willing	Willing	Willing	Not willing	Willing	Willing	Willing	Willing	Willing	Willing	Willing	Willing	Willing	Willing	Willing	Yes	Lack of comprehensive services in same place (One Stop Shop)	Yes	To be aware of my HIV status	Yes	Prevention against HIV partners	16	Willing	Negative	To know and confirm my status	Lack of free accessible and comprehensive services
354	Gwale	11.9868° N	8.5105° E	Nafisa Shehu	FSW	Secondary	18 - 24	No	No	14 - 17 years	Having fun/love	Yes	Vaginal	Yes	No	No	Always	Yes	More than one	Recieved gift for sex	Willing	Willing	Willing	Willing	Willing	Willing	Willing	Willing	Willing	Willing	Willing	Willing	Willing	Willing	Willing	Willing	Willing	Yes	Stigmatization by providers	Yes	To confirm my HIV status	Yes	Prevention from HIV virus	17	Willing	Negative	To know and confirm my status	Stigmatization and harassment
355	Gwale	11.9868° N	8.5105° E	Nafisa Shehu	FSW	Secondary	35 - 45	No	No	18 years and above	Having fun/love	Yes	Vaginal	Yes	No	No	Irregularly	No	More than one	Recieved gift for sex	Willing	Willing	Willing	Not willing	Not willing	Willing	Willing	Willing	Willing	Willing	Willing	Willing	Willing	Willing	Willing	Not willing	Willing	Yes	Lack of comprehensive services in same place (One Stop Shop)	Yes	To confirm on my Current HIV status	Yes	Prevention from been infected with HIV virus	14	Willing	Negative	To know and confirm my status	Lack of free accessible and comprehensive services
356	Gwale	11.9868° N	8.5105° E	Nafisa Shehu	FSW	Secondary	25 - 34	Yes	Yes	14 - 17 years	Having fun/love	Yes	Vaginal	Yes	No	No	Irregularly	No	More than one	Recieved gift for sex	Willing	Willing	Willing	Not willing	Not willing	Willing	Willing	Willing	Willing	Willing	Willing	Willing	Willing	Willing	Willing	Willing	Willing	Yes	Lack of comprehensive services in same place (One Stop Shop)	Yes	To be aware of my current HIV status	No	Most of my partners are on condom	15	Willing	Negative	To know and confirm my status	Lack of free accessible and comprehensive services
357	Gwale	11.9868° N	8.5105° E	Nafisa Shehu	FSW	Primary	35 - 45	No	No	14 - 17 years	Having fun/love	Yes	Vaginal	Yes	No	No	Irregularly	No	One	Recieved gift for sex	Willing	Willing	Willing	Not willing	Not willing	Willing	Willing	Not willing	Not willing	Willing	Willing	Willing	Willing	Willing	Not willing	Not willing	Willing	Yes	Lack of comprehensive services in same place (One Stop Shop)	Yes	To confirm on my Current HIV status	Yes	Prevention against HIV partners	11	Not willing	Negative	To know and confirm my status	Lack of free accessible and comprehensive services
358	Gwale	11.9868° N	8.5105° E	Nafisa Shehu	FSW	Secondary	25 - 34	Yes	Yes	Below 13 years	Having fun/love	Yes	Vaginal	Yes	No	No	Always	Yes	More than one	Paid for sex	Willing	Willing	Willing	Willing	Willing	Willing	Willing	Not willing	Willing	Willing	Not willing	Willing	Willing	Not willing	Willing	Willing	Not willing	Yes	Lack of comprehensive services in same place (One Stop Shop)	Yes	To be well informed on my current status	No	Most of my partners are always on condom	13	Willing	Negative	To know and confirm my status	Lack of free accessible and comprehensive services
359	Gwale	11.9868° N	8.5105° E	Nafisa Shehu	FSW	Secondary	25 - 34	No	No	14 - 17 years	Having fun/love	Yes	Vaginal	Yes	No	No	Always	Yes	More than one	Recieved gift for sex	Willing	Willing	Willing	Willing	Willing	Willing	Willing	Willing	Willing	Willing	Willing	Willing	Willing	Willing	Willing	Willing	Willing	Yes	Lack of comprehensive services in same place (One Stop Shop)	Yes	To be aware of my HIV status	Yes	Prevention from HIV virus	17	Willing	Positive	To know and confirm my status	Lack of free accessible and comprehensive services
360	Gwale	11.9868° N	8.5105° E	Nafisa Shehu	FSW	Secondary	18 - 24	Yes	Yes	14 - 17 years	Peer pressure	Yes	Vaginal	Yes	No	No	Irregularly	No	More than one	Recieved gift for sex	Willing	Willing	Willing	Willing	Willing	Willing	Willing	Not willing	Not willing	Willing	Not willing	Not willing	Willing	Not willing	Not willing	Not willing	Not willing	Yes	Non-availability of service providers to manage stigma related crisis	Yes	To be aware of my HIV status	Yes	For further precautions	9	Not willing	Positive	To know and confirm my status	Non-availability of HIV services provider
361	Gwale	11.9868° N	8.5105° E	Nafisa Shehu	FSW	Secondary	25 - 34	Yes	Yes	14 - 17 years	Having fun/love	Yes	Vaginal Oral	Yes	No	Yes	Always	Yes	More than one	Recieved gift for sex	Willing	Willing	Willing	Willing	Willing	Willing	Willing	Not willing	Not willing	Willing	Not willing	Not willing	Willing	Willing	Willing	Willing	Willing	Yes	Lack of comprehensive services in same place (One Stop Shop)	Yes	To be aware of my HIV status	No	Most of my partners are safe	13	Willing	Negative	To know and confirm my status	Lack of free accessible and comprehensive services
362	Fagge	12° 0' 24" N	8° 31' 44" E	Aisha	FSW	Secondary	18 - 24	No	No	99	99	No		9	9	9	9	9	9	9	Not willing	Willing	Willing	Not willing	Not willing	Willing	Willing	Not willing	Willing	Willing	Not willing	Willing	Not willing	Willing	Not willing	Willing	Willing	Yes	lack of knowledge about HIV service provider	Yes	To know my status	Yes	For prevention	10	Not willing	Negative	To know and confirm my status	Lack of information and knowledge about HIV services
363	Fagge	12° 0' 24" N	8° 31' 44" E	Aisha	FSW	Secondary	25 - 34	No	No	18 years and above	Having fun/love	Yes	Vaginal	Yes	No	No	Irregularly	No	One	No transactional sex	Willing	Willing	Willing	Willing	Willing	Willing	Willing	Willing	Willing	Willing	Willing	Willing	Willing	Willing	Willing	Willing	Willing	Yes	lack of friendly facilities	Yes	To know my status	Yes	For prevention	17	Willing	Negative	To know and confirm my status	Lack of friendly facilities
364	Fagge	12° 0' 24" N	8° 31' 44" E	Aisha	FSW	Tertiary	18 - 24	No	No	18 years and above	Having fun/love	No		9	9	9	9	9	9	9	Willing	Willing	Willing	Willing	Willing	Willing	Willing	Not willing	Not willing	Not willing	Not willing	Not willing	Not willing	Not willing	Not willing	Not willing	Not willing	Yes	Lack of information specific to my group	Yes	To know my status	Yes	For prevention	7	Not willing	Negative	To know and confirm my status	Lack of information and knowledge about HIV services
365	Gwale	11.9868° N	8.5105° E	Nuhu	FSW	Secondary	25 - 34	Yes	No	14 - 17 years	Peer pressure	Yes	Vaginal	Yes	No	No	Irregularly	Yes	More than one	Recieved gift for sex	Willing	Willing	Willing	Willing	Willing	Willing	Willing	Willing	Willing	Willing	Willing	Willing	Willing	Willing	Willing	Willing	Willing	Yes	lack of friendly facilities	No	I know my status already	No	Im already hiv positive	17	Willing	Positive	To know and confirm my status	Lack of friendly facilities
366	Gwale	11.9868° N	8.5105° E	Nuhu sani abarshi	FSW	Secondary	25 - 34	No	No	14 - 17 years	Having fun/love	Yes	Vaginal	Yes	No	No	Always	Yes	More than one	Recieved gift for sex	Willing	Willing	Willing	Willing	Willing	Willing	Willing	Willing	Willing	Willing	Willing	Willing	Willing	Willing	Willing	Willing	Willing	Yes	Non-availability of service providers to manage stigma related crisis	Yes	To know my status	Yes	To prevent me from getting hiv	17	Willing	Negative	To know and confirm my status	Non-availability of HIV services provider
367	Gwale	11.9868° N	8.5105° E	Nuhu sani abarshi	FSW	Secondary	25 - 34	No	No	14 - 17 years	Having fun/love	Yes	Vaginal	Yes	No	No	Irregularly	Yes	More than one	Recieved gift for sex	Willing	Willing	Willing	Willing	Willing	Willing	Willing	Not willing	Willing	Willing	Not willing	Willing	Willing	Not willing	Willing	Willing	Willing	Yes	Non-availability of service providers to manage stigma related crisis	Yes	To know my status	Yes	To prevent hiv	14	Willing	Negative	To know and confirm my status	Non-availability of HIV services provider
368	Gwale	11.9868° N	8.5105° E	Nuhu sani abarshi	FSW	Secondary	25 - 34	No	No	14 - 17 years	Having fun/love	Yes	Vaginal	Yes	No	No	Always	Yes	More than one	Recieved gift for sex	Willing	Willing	Willing	Willing	Willing	Willing	Willing	Willing	Willing	Willing	Willing	Willing	Willing	Willing	Willing	Willing	Willing	Yes	lack of friendly facilities	Yes	To know my status	Yes	To prevent hiv	17	Willing	Negative	To know and confirm my status	Lack of friendly facilities
369	Gwale	11.9868° N	8.5105° E	Nuhu sani abarshi	FSW	Secondary	25 - 34	Yes	No	14 - 17 years	Rape/Forced	Yes	Vaginal Oral	Yes	No	Yes	Irregularly	Yes	More than one	Recieved gift for sex	Willing	Not willing	Willing	Willing	Willing	Willing	Willing	Not willing	Willing	Willing	Not willing	Willing	Willing	Not willing	Willing	Willing	Willing	Yes	Non-availability of service providers to manage stigma related crisis	Yes	To know my status	Yes	To prevent hiv	13	Willing	Negative	To know and confirm my status	Non-availability of HIV services provider
370	Gwale	11.9868° N	8.5105° E	Nuhu sani abarshi	FSW	Primary	18 - 24	Yes	No	14 - 17 years	Peer pressure	Yes	Vaginal	Yes	No	No	Irregularly	Yes	More than one	Recieved gift for sex	Willing	Willing	Willing	Willing	Willing	Willing	Not willing	Not willing	Willing	Willing	Not willing	Willing	Willing	Not willing	Willing	Willing	Willing	Yes	lack of friendly facilities	Yes	To know my status	Yes	To reduce the risk of getting hiv	13	Willing	Negative	To know and confirm my status	Lack of friendly facilities
371	Gwale	11.9868° N	8.5105° E	Nuhu sani abarshi	FSW	Secondary	25 - 34	Yes	No	14 - 17 years	Having fun/love	Yes	Vaginal	Yes	No	No	Irregularly	Yes	More than one	Recieved gift for sex	Willing	Willing	Willing	Willing	Willing	Willing	Willing	Not willing	Willing	Willing	Not willing	Willing	Willing	Not willing	Willing	Willing	Willing	Yes	lack of friendly facilities	Yes	To know my status	Yes	To prevent hiv	14	Willing	Negative	To know and confirm my status	Lack of friendly facilities
372	Gwale	11.9868° N	8.5105° E	Nuhu sani abarshi	FSW	Secondary	25 - 34	Yes	No	14 - 17 years	Having fun/love	Yes	Vaginal	Yes	No	No	Irregularly	Yes	More than one	Recieved gift for sex	Willing	Willing	Willing	Willing	Willing	Willing	Willing	Willing	Willing	Willing	Willing	Willing	Willing	Willing	Willing	Willing	Willing	Yes	lack of friendly facilities	Yes	To know my status	Yes	To prevent hiv	17	Willing	Negative	To know and confirm my status	Lack of friendly facilities
373	Gwale	11.9868° N	8.5105° E	Nuhu sani abarshi	FSW	Secondary	25 - 34	No	No	14 - 17 years	Having fun/love	Yes	Vaginal	Yes	No	No	Always	Yes	One	Recieved gift for sex	Willing	Willing	Willing	Willing	Willing	Willing	Willing	Willing	Willing	Willing	Willing	Willing	Willing	Willing	Willing	Willing	Willing	Yes	Non-availability of service providers to manage stigma related crisis	Yes	To know my status	Yes	To prevent hiv	17	Willing	Negative	To know and confirm my status	Non-availability of HIV services provider
374	Gwale	11.9868° N	8.5105° E	Mukhtar usman	FSW	Secondary	18 - 24	No	No	14 - 17 years	Having fun/love	Yes	Anal	No	Yes	No	Irregularly	No	More than one	Recieved gift for sex	Willing	Not willing	Willing	Willing	Willing	Willing	Not willing	Willing	Willing	Willing	Not willing	Not willing	Willing	Willing	Willing	Willing	Willing	Yes	Lack of information specific to my group	Yes	To screen my self	Yes	For prevention	13	Willing	Negative	To know and confirm my status	Lack of information and knowledge about HIV services
375	Tarauni	11.9535° N	8.5642° E	Zainab Abdullahi Musa	FSW	No formal education	18 - 24	No	No	Below 13 years	To obtain money	Yes	Vaginal	Yes	No	No	Irregularly	No	More than one	Recieved gift for sex	Willing	Willing	Willing	Willing	Willing	Willing	Not willing	Willing	Willing	Willing	Willing	Willing	Willing	Willing	Willing	Willing	Not willing	Yes	Lack of comprehensive services in same place (One Stop Shop)	Yes	To know my status	No	No needed	15	Willing	Negative	To know and confirm my status	Lack of free accessible and comprehensive services
376	Tarauni	11.9535° N	8.5642° E	Zainab Abdullahi Musa	FSW	Secondary	25 - 34	No	No	Below 13 years	To obtain money	Yes	Vaginal	Yes	No	No	Irregularly	No	More than one	Recieved gift for sex	Willing	Willing	Willing	Willing	Willing	Willing	Willing	Willing	Willing	Willing	Willing	Willing	Willing	Willing	Willing	Willing	Not willing	Yes	Stigmatization by providers	Yes	Good to know my status	No	Not eligible	16	Willing	Negative	To know and confirm my status	Stigmatization and harassment
377	Tarauni	11.9535° N	8.5642° E	Zainab Abdullahi Musa	FSW	Primary	18 - 24	No	No	Below 13 years	To obtain money	Yes	Vaginal	Yes	No	No	Irregularly	No	More than one	Recieved gift for sex	Willing	Willing	Willing	Willing	Willing	Willing	Willing	Willing	Willing	Willing	Willing	Willing	Willing	Willing	Willing	Willing	Not willing	Yes	Stigmatization by providers	Yes	To know my status	No	Not eligible	16	Willing	Negative	To know and confirm my status	Stigmatization and harassment
378	Tarauni	11.9535° N	8.5642° E	Zainab Abdullahi Musa	FSW	Tertiary	25 - 34	No	No	14 - 17 years	Having fun/love	Yes	Vaginal	Yes	No	No	Irregularly	Yes	More than one	Paid & recieved	Willing	Willing	Willing	Willing	Willing	Willing	Willing	Willing	Willing	Willing	Willing	Willing	Willing	Willing	Willing	Willing	Not willing	Yes	Lack of comprehensive services in same place (One Stop Shop)	Yes	To know my HIV status	No	Not eligible	16	Willing	Negative	To know and confirm my status	Lack of free accessible and comprehensive services
379	Tarauni	11.9535° N	8.5642° E	Zainab Abdullahi Musa	FSW	No formal education	18 - 24	No	No	Below 13 years	To obtain money	Yes	Vaginal	Yes	No	No	Irregularly	No	More than one	Recieved gift for sex	Willing	Willing	Willing	Willing	Willing	Willing	Willing	Willing	Willing	Willing	Willing	Willing	Willing	Willing	Willing	Willing	Not willing	Yes	Lack of accessible free services	Yes	To know my HIV status	No	Not eligible	16	Willing	Negative	To know and confirm my status	Lack of free accessible and comprehensive services
380	Tarauni	11.9535° N	8.5642° E	Salisu Muhammad Modibbo	FSW	Tertiary	25 - 34	No	No	Below 13 years	To obtain money	Yes	Vaginal	Yes	No	No	Irregularly	Yes	More than one	Paid & recieved	Willing	Willing	Willing	Willing	Willing	Willing	Willing	Willing	Willing	Willing	Willing	Willing	Willing	Willing	Willing	Willing	Not willing	Yes	Stigmatization by providers	No	Already know my status	No	Not eligible	16	Willing	Negative	To know and confirm my status	Stigmatization and harassment
381	Tarauni	11.9535° N	8.5642° E	Salisu Muhammad Modibbo	FSW	Secondary	25 - 34	No	No	14 - 17 years	To obtain money	Yes	Vaginal	Yes	No	No	Irregularly	No	More than one	Recieved gift for sex	Willing	Willing	Willing	Willing	Willing	Willing	Not willing	Willing	Willing	Willing	Willing	Willing	Willing	Willing	Willing	Willing	Not willing	Yes	Lack of comprehensive services in same place (One Stop Shop)	Yes	To confirm my HIV status	No	I am not at risk	15	Willing	Positive	To know and confirm my status	Lack of free accessible and comprehensive services
382	Tarauni	11.9535° N	8.5642° E	Zainab Abdullahi Musa	FSW	No formal education	18 - 24	No	No	Below 13 years	To obtain money	Yes	Vaginal	Yes	No	No	Irregularly	No	More than one	Recieved gift for sex	Willing	Willing	Willing	Willing	Willing	Willing	Willing	Willing	Willing	Willing	Willing	Willing	Willing	Willing	Willing	Willing	Not willing	Yes	Stigmatization by providers	Yes	To know my HIV status	No	Not eligible	16	Willing	Negative	To know and confirm my status	Stigmatization and harassment
383	Tarauni	11.9535° N	8.5642° E	Salisu Muhammad Modibbo	FSW	Primary	25 - 34	No	No	Below 13 years	To obtain money	Yes	Vaginal	Yes	No	No	Irregularly	No	More than one	Recieved gift for sex	Willing	Willing	Willing	Willing	Willing	Willing	Willing	Willing	Willing	Willing	Willing	Willing	Willing	Willing	Willing	Willing	Not willing	Yes	Lack of comprehensive services in same place (One Stop Shop)	Yes	To know my HIV status	No	Not at risk for now	16	Willing	Negative	To know and confirm my status	Lack of free accessible and comprehensive services
384	Tarauni	11.9535° N	8.5642° E	Salisu Muhammad Modibbo	FSW	No formal education	18 - 24	No	No	Below 13 years	To obtain money	Yes	Vaginal	Yes	No	No	Irregularly	No	More than one	Recieved gift for sex	Willing	Willing	Willing	Willing	Willing	Willing	Willing	Willing	Willing	Willing	Willing	Willing	Willing	Willing	Willing	Willing	Not willing	Yes	Stigmatization by providers	Yes	It's important to health	No	Not eligible	16	Willing	Negative	To know and confirm my status	Stigmatization and harassment
385	Tarauni	11.9535° N	8.5642° E	Salisu Muhammad Modibbo	FSW	No formal education	35 - 45	Yes	No	18 years and above	Rape/Forced	Yes	Vaginal	Yes	No	No	Irregularly	No	More than one	Recieved gift for sex	Willing	Willing	Willing	Willing	Willing	Willing	Not willing	Willing	Willing	Willing	Willing	Willing	Willing	Willing	Willing	Willing	Not willing	Yes	Stigmatization by providers	No	I am already know my HIV status	No	Not eligible	15	Willing	Negative	To know and confirm my status	Stigmatization and harassment
386	Tarauni	11.9535° N	8.5642° E	Zainab Abdullahi Musa	FSW	Tertiary	25 - 34	No	No	Below 13 years	Having fun/love	Yes	Vaginal	Yes	No	No	Always	Yes	More than one	Paid & recieved	Willing	Willing	Willing	Willing	Willing	Willing	Willing	Willing	Willing	Willing	Willing	Willing	Willing	Willing	Willing	Willing	Not willing	Yes	Stigmatization by providers	Yes	Good to know my status	No	Not at risk	16	Willing	Negative	To know and confirm my status	Stigmatization and harassment
387	Tarauni	11.9535° N	8.5642° E	Salisu Muhammad Modibbo	FSW	Secondary	25 - 34	No	No	Below 13 years	To obtain money	Yes	Vaginal	Yes	No	No	Irregularly	No	More than one	Recieved gift for sex	Willing	Willing	Willing	Willing	Willing	Willing	Willing	Willing	Willing	Willing	Willing	Willing	Willing	Willing	Willing	Willing	Not willing	Yes	Lack of comprehensive services in same place (One Stop Shop)	Yes	Good to know my HIV status	No	Not eligible	16	Willing	Positive	To know and confirm my status	Lack of free accessible and comprehensive services
388	Tarauni	11.9535° N	8.5642° E	Salisu Muhammad Modibbo	FSW	Tertiary	35 - 45	No	No	14 - 17 years	Having fun/love	Yes	Vaginal	Yes	No	No	Irregularly	Yes	More than one	Paid & recieved	Willing	Willing	Willing	Willing	Willing	Willing	Willing	Willing	Willing	Willing	Willing	Willing	Willing	Willing	Willing	Willing	Not willing	Yes	Lack of information specific to my group	Yes	To confirm my status	No	Not eligible	16	Willing	Negative	To know and confirm my status	Lack of information and knowledge about HIV services
389	Tarauni	11.9535° N	8.5642° E	Salisu Muhammad Modibbo	FSW	No formal education	25 - 34	No	No	14 - 17 years	To obtain money	Yes	Vaginal	Yes	No	No	Irregularly	No	More than one	Recieved gift for sex	Willing	Willing	Willing	Willing	Willing	Willing	Willing	Willing	Willing	Willing	Willing	Willing	Willing	Willing	Willing	Willing	Not willing	Yes	Lack of comprehensive services in same place (One Stop Shop)	Yes	To confirm my HIV status	No	Not eligible	16	Willing	Negative	To know and confirm my status	Lack of free accessible and comprehensive services
390	Tarauni	11.9535° N	8.5642° E	Salisu Muhammad Modibbo	FSW	Tertiary	25 - 34	No	No	Below 13 years	Having fun/love	Yes	Vaginal	Yes	No	No	Irregularly	Yes	More than one	Paid & recieved	Willing	Willing	Willing	Willing	Willing	Willing	Willing	Willing	Willing	Willing	Willing	Willing	Willing	Willing	Willing	Willing	Not willing	Yes	Stigmatization by providers	Yes	Just to confirm my HIV status	No	Not at risk for now.	16	Willing	Negative	To know and confirm my status	Stigmatization and harassment
391	Tarauni	11.9535° N	8.5642° E	Zainab Abdullahi Musa	FSW	No formal education	18 - 24	No	No	Below 13 years	To obtain money	Yes	Vaginal	Yes	No	No	Irregularly	No	More than one	Recieved gift for sex	Willing	Willing	Willing	Willing	Willing	Willing	Willing	Willing	Willing	Willing	Willing	Willing	Willing	Willing	Willing	Willing	Willing	Yes	Stigmatization by providers	Yes	To know my status	No	Currently not at risk	17	Willing	Negative	To know and confirm my status	Stigmatization and harassment
392	Tarauni	11.9535° N	8.5642° E	Zainab Abdullahi Musa	FSW	Tertiary	25 - 34	No	No	14 - 17 years	Having fun/love	Yes	Vaginal	Yes	No	No	Irregularly	Yes	More than one	Paid & recieved	Willing	Willing	Willing	Willing	Willing	Willing	Willing	Willing	Willing	Willing	Willing	Willing	Willing	Willing	Willing	Willing	Not willing	Yes	Lack of comprehensive services in same place (One Stop Shop)	Yes	To know my HIV status	No	Not eligible	16	Willing	Negative	To know and confirm my status	Lack of free accessible and comprehensive services
393	Tarauni	11.9535° N	8.5642° E	Zainab Abdullahi Musa	FSW	Tertiary	25 - 34	No	No	14 - 17 years	Rape/Forced	Yes	Vaginal	Yes	No	No	Irregularly	Yes	More than one	Paid & recieved	Willing	Willing	Willing	Willing	Willing	Willing	Willing	Willing	Willing	Willing	Willing	Willing	Willing	Willing	Willing	Willing	Not willing	Yes	Lack of comprehensive services in same place (One Stop Shop)	Yes	To confirm my status	No	Not eligible	16	Willing	Negative	To know and confirm my status	Lack of free accessible and comprehensive services
394	Tarauni	11.9535° N	8.5642° E	Yahanasu isa danladi	FSW	Secondary	18 - 24	Yes	No	Below 13 years	Having fun/love	Yes	Vaginal	Yes	No	No	Always	No	One	Recieved gift for sex	Willing	Willing	Willing	Willing	Willing	Willing	Willing	Willing	Willing	Willing	Willing	Willing	Willing	Willing	Willing	Willing	Willing	Yes	Lack of accessible free services	No	To my health	No	No yet	17	Willing	Negative	To know and confirm my status	Lack of free accessible and comprehensive services
395	Tarauni	11.9535° N	8.5642° E	Yahanasu isa danladi	FSW	Primary	18 - 24	Yes	No	14 - 17 years	To obtain money	Yes	Vaginal Oral	Yes	No	Yes	Always	Yes	More than one	Paid for sex	Willing	Willing	Willing	Willing	Willing	Willing	Willing	Willing	Willing	Willing	Willing	Willing	Willing	Willing	Willing	Willing	Willing	Yes	Stigmatization by providers	Yes	To know my status	No	No eligible	17	Willing	Negative	To know and confirm my status	Stigmatization and harassment
396	Tarauni	11.9535° N	8.5642° E	Yahanasu isa danladi	FSW	No formal education	35 - 45	Yes	No	14 - 17 years	To obtain money	Yes	Vaginal	Yes	No	No	Irregularly	Yes	More than one	Paid for sex	Willing	Willing	Willing	Willing	Willing	Willing	Willing	Willing	Willing	Willing	Willing	Willing	Willing	Willing	Willing	Willing	Willing	Yes	Lack of comprehensive services in same place (One Stop Shop)	Yes	To know my status	No	Not yet	17	Willing	Negative	To know and confirm my status	Lack of free accessible and comprehensive services
397	Tarauni	11.9535° N	8.5642° E	Yahanasu isa danladi	FSW	Secondary	18 - 24	Yes	No	Below 13 years	Having fun/love	Yes	Vaginal	Yes	No	No	Irregularly	Yes	More than one	Paid for sex	Willing	Willing	Willing	Willing	Willing	Willing	Willing	Willing	Willing	Willing	Willing	Willing	Willing	Willing	Willing	Willing	Willing	Yes	Lack of comprehensive services in same place (One Stop Shop)	Yes	To know my status	No	No yet	17	Willing	Negative	To know and confirm my status	Lack of free accessible and comprehensive services
398	Tarauni	11.9535° N	8.5642° E	Muhammad hassan	FSW	Secondary	18 - 24	Yes	No	18 years and above	Having fun/love	Yes	Vaginal	Yes	No	No	Always	Yes	One	Paid for sex	Willing	Willing	Willing	Willing	Willing	Willing	Willing	Willing	Willing	Willing	Willing	Willing	Willing	Willing	Willing	Willing	Willing	Yes	Lack of information specific to my group	Yes	To know my status	No	No need	17	Willing	Negative	To know and confirm my status	Lack of information and knowledge about HIV services
399	Tarauni	11.9535° N	8.5642° E	Muhammad hassan	FSW	Tertiary	25 - 34	Yes	No	18 years and above	Having fun/love	Yes	Vaginal	Yes	No	No	Always	Yes	One	Paid for sex	Willing	Willing	Willing	Willing	Willing	Willing	Willing	Willing	Willing	Willing	Willing	Willing	Willing	Willing	Willing	Willing	Willing	Yes	Lack of comprehensive services in same place (One Stop Shop)	Yes	To know my status	No	No need	17	Willing	Negative	To know and confirm my status	Lack of free accessible and comprehensive services
400	Tarauni	11.9535° N	8.5642° E	Muhammad hassan	FSW	Secondary	25 - 34	Yes	No	18 years and above	Having fun/love	Yes	Vaginal	Yes	No	No	Always	Yes	One	Paid for sex	Willing	Willing	Willing	Willing	Willing	Willing	Willing	Willing	Willing	Willing	Willing	Willing	Willing	Willing	Willing	Willing	Willing	Yes	Lack of comprehensive services in same place (One Stop Shop)	Yes	To know my status	No	No need	17	Willing	Negative	To know and confirm my status	Lack of free accessible and comprehensive services
401	Tarauni	11.9535° N	8.5642° E	Muhammad hassan	FSW	Secondary	25 - 34	Yes	No	Below 13 years	Having fun/love	Yes	Vaginal	Yes	No	No	Always	Yes	One	Paid for sex	Willing	Willing	Willing	Willing	Willing	Willing	Willing	Willing	Willing	Willing	Willing	Willing	Willing	Willing	Willing	Willing	Willing	Yes	Lack of comprehensive services in same place (One Stop Shop)	Yes	To know my	No	No need	17	Willing	Negative	To know and confirm my status	Lack of free accessible and comprehensive services
402	Tarauni	11.9535° N	8.5642° E	Muhammad hassan	FSW	Secondary	25 - 34	Yes	No	18 years and above	Having fun/love	Yes	Vaginal	Yes	No	No	Always	Yes	One	Paid for sex	Willing	Willing	Willing	Willing	Willing	Willing	Willing	Willing	Willing	Willing	Willing	Willing	Willing	Willing	Willing	Willing	Willing	Yes	Lack of comprehensive services in same place (One Stop Shop)	Yes	To know my status	No	No need	17	Willing	Negative	To know and confirm my status	Lack of free accessible and comprehensive services
403	Tarauni	11.9535° N	8.5642° E	Muhammad hassan	FSW	Secondary	25 - 34	Yes	No	18 years and above	Having fun/love	Yes	Vaginal	Yes	No	No	Always	Yes	One	Paid for sex	Willing	Willing	Willing	Willing	Willing	Willing	Willing	Willing	Willing	Willing	Willing	Willing	Willing	Willing	Willing	Willing	Willing	Yes	Lack of comprehensive services in same place (One Stop Shop)	Yes	To know my status	No	No need	17	Willing	Positive	To know and confirm my status	Lack of free accessible and comprehensive services
404	Tarauni	11.9535° N	8.5642° E	Muhammad hassan	FSW	Secondary	25 - 34	Yes	No	18 years and above	Having fun/love	Yes	Vaginal	Yes	No	No	Always	Yes	One	Paid for sex	Willing	Willing	Willing	Willing	Willing	Willing	Willing	Willing	Willing	Willing	Willing	Willing	Willing	Willing	Willing	Willing	Willing	Yes	Lack of comprehensive services in same place (One Stop Shop)	Yes	To know my status	No	No need	17	Willing	Negative	To know and confirm my status	Lack of free accessible and comprehensive services
405	Tarauni	11.9535° N	8.5642° E	Muhammad hassan	FSW	Secondary	18 - 24	Yes	No	18 years and above	Having fun/love	Yes	Vaginal	Yes	No	No	Always	Yes	One	Paid for sex	Willing	Willing	Willing	Willing	Willing	Willing	Willing	Willing	Willing	Willing	Willing	Willing	Willing	Willing	Willing	Willing	Willing	Yes	Lack of comprehensive services in same place (One Stop Shop)	Yes	To know my status	No	No need	17	Willing	Negative	To know and confirm my status	Lack of free accessible and comprehensive services
406	Tarauni	11.9535° N	8.5642° E	Muhammad hassan	FSW	Tertiary	25 - 34	Yes	No	18 years and above	Having fun/love	Yes	Vaginal	Yes	No	No	Always	Yes	One	Paid for sex	Willing	Willing	Willing	Willing	Willing	Willing	Willing	Willing	Willing	Willing	Willing	Willing	Willing	Willing	Willing	Willing	Willing	Yes	Lack of comprehensive services in same place (One Stop Shop)	Yes	To know my status	No	No need	17	Willing	Negative	To know and confirm my status	Lack of free accessible and comprehensive services
407	Tarauni	11.9535° N	8.5642° E	Muhammad hassan	FSW	Secondary	25 - 34	Yes	No	14 - 17 years	Having fun/love	Yes	Vaginal	Yes	No	No	Always	Yes	One	Paid for sex	Willing	Willing	Willing	Willing	Willing	Willing	Willing	Willing	Willing	Willing	Willing	Willing	Willing	Willing	Willing	Willing	Willing	Yes	Lack of comprehensive services in same place (One Stop Shop)	Yes	To know my status	No	No need	17	Willing	Negative	To know and confirm my status	Lack of free accessible and comprehensive services
408	Tarauni	11.9535° N	8.5642° E	Richard bawa frank	FSW	Secondary	25 - 34	No	No	18 years and above	Having fun/love	Yes	Vaginal	Yes	No	No	Always	Yes	One	No transactional sex	Willing	Willing	Willing	Willing	Willing	Willing	Willing	Willing	Willing	Willing	Willing	Willing	Willing	Willing	Willing	Willing	Willing	Yes	lack of knowledge about HIV service provider	Yes	I will like to be tested	No	I know my status	17	Willing	Negative	To know and confirm my status	Lack of information and knowledge about HIV services
409	Tarauni	11.9535° N	8.5642° E	Yusuf Sanusi Omeiza	FSW	No formal education	25 - 34	Yes	No	14 - 17 years	To obtain money	Yes	Vaginal Oral	Yes	No	Yes	Always	Yes	More than one	Recieved gift for sex	Willing	Willing	Willing	Willing	Willing	Willing	Willing	Willing	Willing	Willing	Willing	Willing	Willing	Willing	Willing	Willing	Willing	Yes	Inability to address police harrassment	Yes	I have never got myself tested before and it an opportunity for me to get myself tested to know my Hiv status	No	No need	17	Willing	Negative	To know and confirm my status	Stigmatization and harassment
410	Fagge	12° 0' 24" N	8° 31' 44" E	Lawan Hassan	FSW	Primary	25 - 34	Yes	Yes	14 - 17 years	Peer pressure	Yes	Vaginal Oral	Yes	No	Yes	Irregularly	Yes	More than one	Paid & recieved	Willing	Willing	Willing	Willing	Willing	Willing	Willing	Not willing	Not willing	Not willing	Not willing	Not willing	Not willing	Willing	Willing	Willing	Willing	Yes	lack of knowledge about HIV service provider	Yes	To kown my status	Yes	To protect my self	11	Not willing	Negative	To know and confirm my status	Lack of information and knowledge about HIV services
411	Fagge	12° 0' 24" N	8° 31' 44" E	Lawan Hassan	FSW	Primary	25 - 34	Yes	Yes	14 - 17 years	Peer pressure	Yes	Vaginal Oral	Yes	No	Yes	Irregularly	No	One	No transactional sex	Willing	Willing	Not willing	Willing	Willing	Willing	Not willing	Not willing	Not willing	Willing	Not willing	Not willing	Willing	Willing	Willing	Willing	Willing	Yes	Lack of accessible free services	Yes	To know my status	Yes	To protect my self	11	Not willing	Negative	To know and confirm my status	Lack of free accessible and comprehensive services
412	Fagge	12° 0' 24" N	8° 31' 44" E	Aisha	FSW	No formal education	25 - 34	No	No	14 - 17 years	To obtain money	No		9	9	9	9	9	9	9	Willing	Willing	Willing	Willing	Willing	Willing	Willing	Not willing	Not willing	Not willing	Not willing	Not willing	Not willing	Willing	Not willing	Willing	Willing	Yes	lack of friendly facilities	Yes	To know my status	Yes	For prevention	10	Not willing	Positive	To know and confirm my status	Lack of friendly facilities
413	Fagge	12° 0' 24" N	8° 31' 44" E	Aisha	FSW	Secondary	25 - 34	No	No	Below 13 years	To obtain money	Yes	Vaginal	Yes	No	No	Always	Yes	More than one	Recieved gift for sex	Willing	Willing	Willing	Willing	Willing	Willing	Willing	Not willing	Not willing	Willing	Not willing	Not willing	Not willing	Not willing	Not willing	Not willing	Not willing	Not Sure	Lack of information specific to my group	Yes	To know my status	Yes	For prevention	8	Not willing	Negative	To know and confirm my status	Lack of information and knowledge about HIV services
414	Fagge	12° 0' 24" N	8° 31' 44" E	Aisha	FSW	Tertiary	18 - 24	Yes	Yes	Below 13 years	To obtain money	Yes	Vaginal	Yes	No	No	Always	Yes	More than one	Recieved gift for sex	Willing	Willing	Willing	Not willing	Willing	Willing	Willing	Not willing	Not willing	Willing	Not willing	Not willing	Not willing	Not willing	Not willing	Not willing	Not willing	Yes	lack of knowledge about HIV service provider	Yes	To know my status	Yes	For prevention	7	Not willing	Negative	To know and confirm my status	Lack of information and knowledge about HIV services
415	Fagge	12° 0' 24" N	8° 31' 44" E	Aisha	FSW	Primary	18 - 24	No	No	14 - 17 years	Having fun/love	Yes	Vaginal	Yes	No	No	Always	Yes	More than one	Recieved gift for sex	Willing	Willing	Willing	Not willing	Willing	Willing	Willing	Not willing	Not willing	Not willing	Not willing	Not willing	Not willing	Not willing	Not willing	Not willing	Not willing	Yes	Inability to provide HIV counselling services	Yes	To know my status	Yes	For prevention	6	Not willing	Negative	To know and confirm my status	Inability to provide HIV counselling services
416	Fagge	12° 0' 24" N	8° 31' 44" E	Aisha	FSW	Secondary	18 - 24	Yes	No	Below 13 years	To obtain money	No		9	9	9	9	9	9	9	Willing	Willing	Willing	Willing	Willing	Willing	Willing	Not willing	Not willing	Not willing	Not willing	Not willing	Not willing	Not willing	Not willing	Not willing	Not willing	Yes	Stigmatization by providers	Yes	To know my status	Yes	For prevention	7	Not willing	Negative	To know and confirm my status	Stigmatization and harassment
417	Fagge	12° 0' 24" N	8° 31' 44" E	Aisha	FSW	Secondary	18 - 24	Yes	No	Below 13 years	Having fun/love	Yes	Vaginal	Yes	No	No	Always	No	More than one	Recieved gift for sex	Willing	Willing	Willing	Willing	Willing	Willing	Willing	Willing	Willing	Willing	Willing	Willing	Not willing	Not willing	Not willing	Willing	Willing	Yes	lack of friendly facilities	Yes	To know my status	Yes	For prevention	14	Willing	Positive	To know and confirm my status	Lack of friendly facilities
418	Fagge	12° 0' 24" N	8° 31' 44" E	Aisha	FSW	Secondary	25 - 34	Yes	No	14 - 17 years	To obtain money	Yes	Vaginal	Yes	No	No	Irregularly	Yes	More than one	Recieved gift for sex	Willing	Willing	Willing	Willing	Willing	Willing	Willing	Not willing	Not willing	Not willing	Not willing	Not willing	Not willing	Not willing	Not willing	Not willing	Not willing	No	lack of friendly facilities	Yes	To know my status	Yes	For prevention	7	Not willing	Negative	To know and confirm my status	Lack of friendly facilities
419	Fagge	12° 0' 24" N	8° 31' 44" E	Aisha	FSW	Secondary	18 - 24	Yes	No	14 - 17 years	Having fun/love	Yes	Vaginal	Yes	No	No	Always	Yes	More than one	Recieved gift for sex	Willing	Willing	Willing	Willing	Willing	Willing	Willing	Willing	Not willing	Not willing	Willing	Not willing	Not willing	Willing	Not willing	Not willing	Willing	Yes	Inability to provide HIV counselling services	Yes	To know my status	Yes	For prevention	11	Not willing	Negative	To know and confirm my status	Inability to provide HIV counselling services
420	Fagge	12° 0' 24" N	8° 31' 44" E	Aisha	FSW	Secondary	18 - 24	Yes	No	Below 13 years	Having fun/love	No		9	9	9	9	9	9	9	Willing	Willing	Willing	Willing	Willing	Willing	Willing	Willing	Willing	Not willing	Not willing	Not willing	Not willing	Not willing	Willing	Willing	Willing	Yes	Lack of information specific to my group	Yes	To know my status	Yes	For prevention	12	Not willing	Negative	To know and confirm my status	Lack of information and knowledge about HIV services
421	Fagge	12° 0' 24" N	8° 31' 44" E	Aisha	FSW	Secondary	18 - 24	Yes	No	Below 13 years	Having fun/love	Yes	Vaginal	Yes	No	No	Always	No	More than one	Recieved gift for sex	Willing	Willing	Willing	Willing	Willing	Willing	Willing	Willing	Willing	Willing	Willing	Not willing	Not willing	Willing	Not willing	Not willing	Willing	Yes	Lack of information specific to my group	Yes	To know my status	Yes	For prevention	13	Willing	Negative	To know and confirm my status	Lack of information and knowledge about HIV services
422	Fagge	12° 0' 24" N	8° 31' 44" E	Aisha	FSW	Secondary	18 - 24	Yes	No	14 - 17 years	Having fun/love	Yes	Vaginal	Yes	No	No	Always	Yes	More than one	Recieved gift for sex	Willing	Willing	Willing	Willing	Willing	Willing	Willing	Not willing	Not willing	Willing	Not willing	Not willing	Willing	Not willing	Not willing	Willing	Willing	Yes	Lack of information specific to my group	Yes	To know my status	Yes	For prevention	11	Not willing	Negative	To know and confirm my status	Lack of information and knowledge about HIV services
423	Fagge	12° 0' 24" N	8° 31' 44" E	Aisha	FSW	Secondary	18 - 24	Yes	No	Below 13 years	Having fun/love	Yes	Vaginal	Yes	No	No	Always	Yes	More than one	Recieved gift for sex	Willing	Willing	Willing	Willing	Willing	Willing	Willing	Not willing	Not willing	Willing	Not willing	Not willing	Willing	Not willing	Not willing	Willing	Willing	Yes	Stigmatization by providers	Yes	To know my status	Yes	To know my status	11	Not willing	Negative	To know and confirm my status	Stigmatization and harassment
424	Gwale	11.9868° N	8.5105° E	Zayyan Dahiru Alhassan	FSW	Secondary	18 - 24	Yes	Yes	18 years and above	Having fun/love	Yes	Vaginal	Yes	No	No	Irregularly	No	More than one	Recieved gift for sex	Willing	Willing	Willing	Willing	Not willing	Willing	Not willing	Willing	Willing	Willing	Not willing	Not willing	Not willing	Not willing	Not willing	Not willing	Not willing	No	lack of friendly facilities	Yes	To know my health status	No	I don't want it	8	Not willing	Negative	To know and confirm my status	Lack of friendly facilities
425	Gwale	11.9868° N	8.5105° E	Zayyan Dahiru Alhassan	FSW	Secondary	25 - 34	Yes	Yes	18 years and above	To obtain money	Yes	Vaginal	Yes	No	No	Irregularly	Yes	More than one	Recieved gift for sex	Willing	Willing	Willing	Willing	Not willing	Willing	Willing	Not willing	Willing	Willing	Not willing	Not willing	Not willing	Not willing	Not willing	Willing	Not willing	Yes	Inability to provide HIV counselling services	Yes	To know my health status	No	Am not willing	9	Not willing	Negative	To know and confirm my status	Inability to provide HIV counselling services
426	Gwale	11.9868° N	8.5105° E	Zayyan Dahiru Alhassan	FSW	Secondary	25 - 34	Yes	Yes	18 years and above	To obtain money	Yes	Vaginal	Yes	No	No	Irregularly	Yes	One	Recieved gift for sex	Willing	Willing	Willing	Willing	Not willing	Willing	Not willing	Not willing	Willing	Willing	Not willing	Not willing	Not willing	Not willing	Not willing	Not willing	Not willing	Yes	Non-availability of service providers to manage stigma related crisis	Yes	To know my health status	No	Am not willing	7	Not willing	Negative	To know and confirm my status	Non-availability of HIV services provider
427	Gwale	11.9868° N	8.5105° E	Hauwa garba umar	FSW	Secondary	18 - 24	Yes	No	14 - 17 years	Having fun/love	Yes	Vaginal	Yes	No	No	Irregularly	No	More than one	Recieved gift for sex	Not willing	Willing	Willing	Willing	Willing	Willing	Willing	Not willing	Willing	Willing	Not willing	Willing	Willing	Not willing	Willing	Willing	Not willing	Yes	Stigmatization by providers	Yes	To know my HIV status	Yes	For protection	12	Not willing	Negative	To know and confirm my status	Stigmatization and harassment
428	Gwale	11.9868° N	8.5105° E	Hauwa garba umar	FSW	Tertiary	25 - 34	No	No	18 years and above	Having fun/love	Yes	Vaginal Oral	Yes	No	Yes	Irregularly	Yes	More than one	Paid & recieved	Willing	Willing	Willing	Willing	Willing	Willing	Willing	Willing	Willing	Willing	Willing	Willing	Willing	Willing	Willing	Willing	Not willing	Yes	Lack of comprehensive services in same place (One Stop Shop)	Yes	To know my status	Yes	To protect my self from contacting HIV	16	Willing	Negative	To know and confirm my status	Lack of free accessible and comprehensive services
429	Gwale	11.9868° N	8.5105° E	Hauwa garba umar	FSW	Secondary	18 - 24	Yes	No	18 years and above	To obtain money	Yes	Vaginal	Yes	No	No	Always	Yes	More than one	Recieved gift for sex	Not willing	Not willing	Willing	Willing	Not willing	Willing	Willing	Not willing	Willing	Willing	Not willing	Willing	Willing	Not willing	Willing	Willing	Not willing	Yes	lack of friendly facilities	Yes	To know my health status	Yes	To prevent my self from contacting HIV	10	Not willing	Negative	To know and confirm my status	Lack of friendly facilities
430	Gwale	11.9868° N	8.5105° E	Hauwa garba umar	FSW	Tertiary	25 - 34	Yes	No	18 years and above	Having fun/love	Yes	Vaginal	Yes	No	No	Always	Yes	More than one	Recieved gift for sex	Willing	Willing	Willing	Willing	Willing	Willing	Willing	Willing	Willing	Willing	Not willing	Not willing	Not willing	Not willing	Not willing	Willing	Not willing	Yes	Stigmatization by providers	Yes	To know my status	Yes	To protect my self	11	Not willing	Negative	To know and confirm my status	Stigmatization and harassment
431	Gwale	11.9868° N	8.5105° E	Hauwa garba umar	FSW	Secondary	25 - 34	No	No	14 - 17 years	Rape/Forced	Yes	Oral Vaginal	Yes	No	Yes	Irregularly	No	More than one	Paid & recieved	Willing	Willing	Willing	Willing	Willing	Willing	Not willing	Not willing	Willing	Willing	Not willing	Willing	Willing	Willing	Willing	Willing	Willing	Yes	Inability to provide HIV counselling services	Yes	Because I want to know my status	Yes	For protection	14	Willing	Negative	To know and confirm my status	Inability to provide HIV counselling services
432	Gwale	11.9868° N	8.5105° E	Nafisa Shehu	FSW	No formal education	25 - 34	Yes	Yes	14 - 17 years	Peer pressure	Yes	Vaginal	Yes	No	No	Always	Yes	More than one	Recieved gift for sex	Not willing	Not willing	Not willing	Willing	Willing	Willing	Willing	Willing	Willing	Willing	Willing	Willing	Willing	Not willing	Not willing	Not willing	Not willing	Yes	Lack of comprehensive services in same place (One Stop Shop)	Yes	To be aware of my current HIV status	Yes	Prevention from HIV virus	10	Not willing	Negative	To know and confirm my status	Lack of free accessible and comprehensive services
433	Gwale	11.9868° N	8.5105° E	Nafisa Shehu	FSW	No formal education	25 - 34	Yes	Yes	14 - 17 years	Having fun/love	Yes	Vaginal	Yes	No	No	Always	Yes	More than one	Recieved gift for sex	Not willing	Willing	Willing	Willing	Willing	Willing	Willing	Not willing	Not willing	Willing	Willing	Willing	Willing	Willing	Willing	Willing	Willing	Yes	Inability to provide HIV counselling services	Yes	To be more informed of my HIV status	Yes	Prevention against HIV partners	14	Willing	Negative	To know and confirm my status	Inability to provide HIV counselling services
434	Gwale	11.9868° N	8.5105° E	Nafisa Shehu	FSW	Secondary	18 - 24	Yes	Yes	Below 13 years	Peer pressure	Yes	Vaginal	Yes	No	No	Always	Yes	More than one	Recieved gift for sex	Willing	Willing	Willing	Willing	Willing	Willing	Willing	Not willing	Not willing	Willing	Not willing	Not willing	Willing	Not willing	Not willing	Not willing	Not willing	Yes	Lack of comprehensive services in same place (One Stop Shop)	Yes	To know my current HIV status	Yes	Prevention against HIV	9	Not willing	Negative	To know and confirm my status	Lack of free accessible and comprehensive services
435	Gwale	11.9868° N	8.5105° E	Nafisa Shehu	FSW	Secondary	18 - 24	No	No	14 - 17 years	Having fun/love	Yes	Vaginal	Yes	No	No	Always	Yes	More than one	Recieved gift for sex	Willing	Willing	Willing	Willing	Willing	Willing	Willing	Willing	Willing	Willing	Willing	Willing	Willing	Willing	Willing	Willing	Willing	Yes	Lack of comprehensive services in same place (One Stop Shop)	Yes	To be aware of my HIV status	No	Most of my partners in came in contact with are always on condom	17	Willing	Negative	To know and confirm my status	Lack of free accessible and comprehensive services
436	Gwale	11.9868° N	8.5105° E	Nafisa Shehu	FSW	Secondary	18 - 24	No	No	14 - 17 years	Having fun/love	Yes	Vaginal	Yes	No	No	Irregularly	No	More than one	Recieved gift for sex	Willing	Willing	Willing	Willing	Willing	Willing	Willing	Not willing	Not willing	Willing	Willing	Willing	Willing	Not willing	Not willing	Not willing	Not willing	Yes	Lack of comprehensive services in same place (One Stop Shop)	Yes	To be sure of my HIV status	Yes	Prevention against HIV infected partners	11	Not willing	Negative	To know and confirm my status	Lack of free accessible and comprehensive services
437	Gwale	11.9868° N	8.5105° E	Abubakar Muhammad Usman	FSW	No formal education	25 - 34	Yes	Yes	18 years and above	To obtain money	Yes	Vaginal	Yes	No	No	Irregularly	Yes	More than one	Paid & recieved	Willing	Willing	Willing	Willing	Willing	Willing	Willing	Willing	Willing	Willing	Willing	Willing	Willing	Willing	Willing	Willing	Willing	Yes	lack of friendly facilities	Yes	For information about HIV prevention	Yes	For treatment	17	Willing	Positive	To have HIV related information and Knowledge	Lack of friendly facilities
438	Gwale	11.9868° N	8.5105° E	Abubakar Muhammad Usman	FSW	Secondary	18 - 24	No	No	18 years and above	Having fun/love	Yes	Vaginal	Yes	No	No	Always	Yes	More than one	Paid & recieved	Willing	Willing	Willing	Willing	Willing	Willing	Willing	Willing	Willing	Willing	Willing	Willing	Willing	Willing	Willing	Willing	Willing	Yes	Stigmatization by providers	Yes	Prevention and treatment	Yes	Treatment	17	Willing	Positive	For further precaution, protection and treatment	Stigmatization and harassment
439	Gwale	11.9868° N	8.5105° E	Abubakar Muhammad Usman	FSW	No formal education	18 - 24	Yes	Yes	14 - 17 years	To obtain money	Yes	Vaginal	Yes	No	No	Always	Yes	More than one	No transactional sex	Willing	Willing	Willing	Willing	Willing	Willing	Willing	Not willing	Not willing	Willing	Willing	Willing	Willing	Not willing	Not willing	Willing	Not willing	Yes	Lack of information specific to my group	Yes	Further information on HIV	Yes	Protection and prevention	12	Not willing	Negative	To have HIV related information and Knowledge	Lack of information and knowledge about HIV services
440	Gwale	11.9868° N	8.5105° E	Abubakar Muhammad Usman	FSW	Secondary	25 - 34	Yes	No	18 years and above	To obtain money	Yes	Vaginal	Yes	No	No	Always	Yes	More than one	Recieved gift for sex	Not willing	Willing	Willing	Willing	Willing	Willing	Not willing	Willing	Willing	Willing	Willing	Willing	Willing	Willing	Willing	Willing	Willing	Yes	lack of friendly facilities	Yes	Protection	Yes	Protection	15	Willing	Negative	For further precaution, protection and treatment	Lack of friendly facilities
441	Gwale	11.9868° N	8.5105° E	Abubakar Muhammad Usman	FSW	Secondary	18 - 24	No	No	18 years and above	Having fun/love	Yes	Vaginal	Yes	No	No	Always	Yes	More than one	Recieved gift for sex	Willing	Willing	Willing	Willing	Willing	Willing	Willing	Willing	Willing	Willing	Willing	Willing	Willing	Willing	Willing	Willing	Willing	Yes	Inability to provide HIV counselling services	Yes	Prevention and protection	Yes	Self protection	17	Willing	Negative	For further precaution, protection and treatment	Inability to provide HIV counselling services
442	Gwale	11.9868° N	8.5105° E	Nuhu sani abarshi	FSW	Secondary	25 - 34	Yes	No	14 - 17 years	Having fun/love	Yes	Vaginal Oral	Yes	No	Yes	Always	Yes	More than one	Recieved gift for sex	Willing	Willing	Willing	Willing	Willing	Willing	Willing	Not willing	Willing	Willing	Not willing	Willing	Willing	Not willing	Willing	Willing	Willing	Yes	Non-availability of service providers to manage stigma related crisis	Yes	To know my status	Yes	To prevent hiv	14	Willing	Negative	To know and confirm my status	Non-availability of HIV services provider
443	Gwale	11.9868° N	8.5105° E	Nuhu sani abarshi	FSW	Secondary	25 - 34	Yes	No	14 - 17 years	To obtain money	Yes	Vaginal	Yes	No	No	Irregularly	Yes	More than one	Recieved gift for sex	Willing	Willing	Willing	Willing	Willing	Willing	Willing	Willing	Willing	Willing	Willing	Willing	Willing	Willing	Willing	Willing	Willing	Yes	Inability to provide HIV counselling services	Yes	To know my status	Yes	To prevent hiv	17	Willing	Negative	To know and confirm my status	Inability to provide HIV counselling services
444	Gwale	11.9868° N	8.5105° E	Nuhu sani abarshi	FSW	Secondary	25 - 34	No	No	14 - 17 years	Having fun/love	Yes	Vaginal	Yes	No	No	Irregularly	Yes	More than one	Recieved gift for sex	Willing	Not willing	Willing	Willing	Willing	Willing	Willing	Not willing	Willing	Willing	Not willing	Willing	Willing	Not willing	Willing	Willing	Willing	Yes	Stigmatization by providers	Yes	To know my status	Yes	To prevent hiv	13	Willing	Negative	To know and confirm my status	Stigmatization and harassment
445	Gwale	11.9868° N	8.5105° E	Nuhu sani abarshi	FSW	Secondary	25 - 34	No	No	14 - 17 years	Having fun/love	Yes	Vaginal	Yes	No	No	Always	Yes	More than one	Recieved gift for sex	Willing	Willing	Willing	Willing	Willing	Willing	Willing	Not willing	Willing	Not willing	Not willing	Willing	Not willing	Not willing	Not willing	Not willing	Not willing	Yes	Non-availability of service providers to manage stigma related crisis	Yes	To know my status	Yes	To prevent hiv	9	Not willing	Negative	To know and confirm my status	Non-availability of HIV services provider
446	Gwale	11.9868° N	8.5105° E	Nuhu sani abarshi	FSW	Secondary	25 - 34	Yes	No	14 - 17 years	Having fun/love	Yes	Vaginal Oral	Yes	No	Yes	Always	Yes	More than one	Recieved gift for sex	Willing	Willing	Willing	Willing	Willing	Willing	Willing	Not willing	Willing	Not willing	Not willing	Not willing	Not willing	Not willing	Not willing	Not willing	Not willing	Yes	lack of friendly facilities	Yes	To know my status	Yes	To prevent hiv	8	Not willing	Negative	To know and confirm my status	Lack of friendly facilities
447	Tarauni	11.9535° N	8.5642° E	Yusuf Sanusi Omeiza	FSW	No formal education	18 - 24	Yes	No	14 - 17 years	Having fun/love	Yes	Vaginal	Yes	No	No	Irregularly	No	More than one	Recieved gift for sex	Willing	Willing	Willing	Willing	Willing	Willing	Willing	Willing	Willing	Willing	Willing	Willing	Willing	Willing	Willing	Willing	Willing	Yes	Stigmatization by providers	Yes	So that i can know my Hiv status	Yes	To prevent myself from contracting Hiv	17	Willing	Negative	To know and confirm my status	Stigmatization and harassment
448	Tarauni	11.9535° N	8.5642° E	Yusuf Sanusi Omeiza	FSW	No formal education	18 - 24	Yes	No	14 - 17 years	To obtain money	Yes	Vaginal	Yes	No	No	Irregularly	No	More than one	Recieved gift for sex	Willing	Willing	Willing	Willing	Willing	Willing	Willing	Willing	Willing	Willing	Willing	Willing	Willing	Willing	Willing	Willing	Not willing	Yes	Stigmatization by providers	Yes	I have never got myself tested before and it an opportunity for me to get myself tested to know my Hiv status	Yes	To prevent myself from contracting Hiv	16	Willing	Negative	To know and confirm my status	Stigmatization and harassment
449	Gwale	11.9868° N	8.5105° E	Mukhtar usman	FSW	No formal education	25 - 34	No	No	14 - 17 years	Having fun/love	Yes	Vaginal Anal	Yes	Yes	No	Irregularly	No	More than one	Paid & recieved	Not willing	Willing	Not willing	Willing	Not willing	Willing	Not willing	Not willing	Willing	Not willing	Not willing	Willing	Not willing	Willing	Willing	Not willing	Willing	Yes	Non-availability of service providers to manage stigma related crisis	Yes	To know my status	Yes	For prevention	8	Not willing	Positive	To know and confirm my status	Non-availability of HIV services provider
450	Fagge	12° 0' 24" N	8° 31' 44" E	Aisha	FSW	Secondary	25 - 34	Yes	No	Below 13 years	To obtain money	Yes	Vaginal	Yes	No	No	Always	Yes	More than one	Recieved gift for sex	Willing	Willing	Willing	Willing	Willing	Willing	Willing	Not willing	Not willing	Not willing	Not willing	Not willing	Not willing	Not willing	Not willing	Not willing	Not willing	Yes	lack of knowledge about HIV service provider	Yes	To know about my health status	Yes	For prevention	7	Not willing	Negative	To know and confirm my status	Lack of information and knowledge about HIV services
451	Fagge	12° 0' 24" N	8° 31' 44" E	Aisha	FSW	Secondary	18 - 24	Yes	No	14 - 17 years	Having fun/love	Yes	Vaginal	Yes	No	No	Always	Yes	More than one	Recieved gift for sex	Willing	Willing	Willing	Willing	Willing	Willing	Willing	Willing	Not willing	Not willing	Not willing	Not willing	Willing	Not willing	Not willing	Willing	Willing	Yes	lack of friendly facilities	Yes	To know my status	Yes	For prevention	11	Not willing	Negative	To know and confirm my status	Lack of friendly facilities
452	Fagge	12° 0' 24" N	8° 31' 44" E	Aisha	FSW	Tertiary	18 - 24	Yes	No	18 years and above	Having fun/love	No		9	9	9	9	9	9	9	Willing	Willing	Willing	Willing	Willing	Willing	Willing	Not willing	Willing	Not willing	Willing	Not willing	Willing	Willing	Willing	Not willing	Willing	Yes	lack of friendly facilities	Yes	To know my status	Yes	For prevention	13	Willing	Negative	To know and confirm my status	Lack of friendly facilities
453	Tarauni	11.9535° N	8.5642° E	Yahanasu isa danladi	FSW	Primary	18 - 24	Yes	No	Below 13 years	Having fun/love	Yes	Vaginal	Yes	No	No	Irregularly	No	One	Recieved gift for sex	Willing	Willing	Willing	Willing	Willing	Willing	Willing	Willing	Willing	Willing	Willing	Willing	Willing	Willing	Willing	Willing	Willing	Yes	Lack of accessible free services	Yes	T0 know my self	No	No need	17	Willing	Negative	To know and confirm my status	Lack of free accessible and comprehensive services
454	Tarauni	11.9535° N	8.5642° E	Yahanasu isa danladi	FSW	No formal education	25 - 34	No	No	Below 13 years	To obtain money	Yes	Vaginal	Yes	No	No	Always	Yes	One	Paid for sex	Willing	Willing	Willing	Willing	Willing	Willing	Willing	Willing	Willing	Willing	Willing	Willing	Willing	Willing	Willing	Willing	Willing	Yes	Stigmatization by providers	No	To my health	No	No	17	Willing	Negative	To know and confirm my status	Stigmatization and harassment
455	Tarauni	11.9535° N	8.5642° E	Yahanasu isa danladi	FSW	Tertiary	25 - 34	No	Yes	14 - 17 years	To obtain money	Yes	Vaginal	Yes	No	No	Always	No	More than one	Paid for sex	Willing	Willing	Willing	Willing	Willing	Willing	Willing	Willing	Willing	Willing	Willing	Willing	Willing	Willing	Willing	Willing	Willing	Yes	Lack of comprehensive services in same place (One Stop Shop)	No	To know my status	No	No need	17	Willing	Negative	To know and confirm my status	Lack of free accessible and comprehensive services
456	Tarauni	11.9535° N	8.5642° E	Yahanasu isa danladi	FSW	Secondary	18 - 24	Yes	Yes	Below 13 years	Having fun/love	Yes	Vaginal	Yes	No	No	Always	Yes	One	Recieved gift for sex	Willing	Willing	Willing	Willing	Willing	Willing	Willing	Willing	Willing	Willing	Willing	Willing	Willing	Willing	Willing	Willing	Willing	Yes	Lack of accessible free services	Yes	To my health	No	Not eligible	17	Willing	Negative	To know and confirm my status	Lack of free accessible and comprehensive services
457	Tarauni	11.9535° N	8.5642° E	Yahanasu isa danladi	FSW	No formal education	18 - 24	Yes	Yes	Below 13 years	Having fun/love	Yes	Vaginal	Yes	No	No	Always	No	One	Recieved gift for sex	Willing	Willing	Willing	Willing	Willing	Willing	Willing	Willing	Willing	Willing	Willing	Willing	Willing	Willing	Willing	Willing	Willing	Yes	Lack of comprehensive services in same place (One Stop Shop)	Yes	To know my health	No	No need	17	Willing	Negative	To know and confirm my status	Lack of free accessible and comprehensive services
458	Tarauni	11.9535° N	8.5642° E	Yahanasu isa danladi	FSW	Tertiary	25 - 34	Yes	Yes	14 - 17 years	To obtain money	Yes	Vaginal	Yes	No	No	Irregularly	No	More than one	Recieved gift for sex	Willing	Willing	Willing	Willing	Willing	Willing	Willing	Willing	Willing	Willing	Willing	Willing	Willing	Willing	Willing	Willing	Willing	Yes	Stigmatization by providers	Yes	To know my status	No	No	17	Willing	Negative	To know and confirm my status	Stigmatization and harassment
459	Tarauni	11.9535° N	8.5642° E	Yahanasu isa danladi	FSW	No formal education	18 - 24	No	No	Below 13 years	Having fun/love	Yes	Vaginal	Yes	No	No	Always	No	One	Recieved gift for sex	Willing	Willing	Willing	Willing	Willing	Willing	Willing	Willing	Willing	Willing	Willing	Willing	Willing	Willing	Willing	Willing	Willing	Yes	Stigmatization by providers	Yes	To know my status	No	No	17	Willing	Negative	To know and confirm my status	Stigmatization and harassment
460	Tarauni	11.9535° N	8.5642° E	Yahanasu isa danladi	FSW	Secondary	18 - 24	Yes	No	Below 13 years	Having fun/love	Yes	Vaginal	Yes	No	No	Irregularly	No	More than one	Paid for sex	Willing	Willing	Willing	Willing	Willing	Willing	Willing	Willing	Willing	Willing	Willing	Willing	Willing	Willing	Willing	Willing	Willing	Yes	Lack of accessible free services	No	To know my health	No	No need	17	Willing	Negative	To know and confirm my status	Lack of free accessible and comprehensive services
461	Tarauni	11.9535° N	8.5642° E	Yahanasu isa danladi	FSW	Primary	25 - 34	No	No	Below 13 years	Having fun/love	No		9	9	9	9	9	9	9	Willing	Willing	Willing	Not willing	Not willing	Willing	Willing	Willing	Willing	Willing	Willing	Willing	Willing	Willing	Willing	Willing	Willing	Yes	lack of friendly facilities	Yes	To know my status	Yes	To prevent my self	15	Willing	Positive	To know and confirm my status	Lack of friendly facilities
462	Tarauni	11.9535° N	8.5642° E	Yahanasu isa danladi	FSW	Primary	25 - 34	No	No	Below 13 years	Peer pressure	Yes	Vaginal	Yes	No	No	Always	Yes	One	Paid for sex	Willing	Willing	Willing	Willing	Willing	Willing	Willing	Willing	Willing	Willing	Willing	Willing	Willing	Willing	Willing	Willing	Willing	Yes	Lack of accessible free services	Yes	To know my status	Yes	To protect my self	17	Willing	Positive	To know and confirm my status	Lack of free accessible and comprehensive services
463	Tarauni	11.9535° N	8.5642° E	Yahanasu isa danladi	FSW	No formal education	25 - 34	Yes	No	Below 13 years	Peer pressure	Yes	Vaginal	Yes	No	No	Always	Yes	More than one	Paid for sex	Willing	Willing	Willing	Willing	Willing	Willing	Willing	Willing	Willing	Willing	Willing	Willing	Willing	Willing	Willing	Willing	Willing	Yes	Lack of information specific to my group	Yes	To know my status	Yes	To protect my self	17	Willing	Negative	To know and confirm my status	Lack of information and knowledge about HIV services
464	Tarauni	11.9535° N	8.5642° E	Yahanasu isa danladi	FSW	Primary	25 - 34	No	Yes	14 - 17 years	Having fun/love	Yes	Vaginal	Yes	No	No	Always	Yes	More than one	Paid for sex	Willing	Willing	Willing	Willing	Willing	Willing	Willing	Willing	Willing	Willing	Willing	Willing	Willing	Willing	Willing	Willing	Willing	Yes	Lack of accessible free services	Yes	To know my status	Yes	To protect my self	17	Willing	Negative	To know and confirm my status	Lack of free accessible and comprehensive services
465	Tarauni	11.9535° N	8.5642° E	Yahanasu isa danladi	FSW	Primary	25 - 34	No	No	Below 13 years	Having fun/love	Yes	Vaginal	Yes	No	No	Always	Yes	More than one	Paid for sex	Willing	Willing	Willing	Willing	Willing	Willing	Willing	Willing	Willing	Willing	Willing	Willing	Willing	Willing	Willing	Willing	Willing	Yes	lack of knowledge about HIV service provider	Yes	To know my status	Yes	To protect my self	17	Willing	Negative	To know and confirm my status	Lack of information and knowledge about HIV services
466	Tarauni	11.9535° N	8.5642° E	Yahanasu isa danladi	FSW	No formal education	18 - 24	No	No	Below 13 years	Having fun/love	Yes	Vaginal	Yes	No	No	Always	Yes	One	Paid for sex	Willing	Willing	Willing	Willing	Willing	Willing	Willing	Willing	Willing	Willing	Willing	Willing	Willing	Willing	Willing	Willing	Willing	Yes	lack of knowledge about HIV service provider	Yes	To know my status	Yes	To protect my self	17	Willing	Negative	To know and confirm my status	Lack of information and knowledge about HIV services
467	Tarauni	11.9535° N	8.5642° E	Zainab Abdullahi Musa	FSW	No formal education	18 - 24	Yes	No	Below 13 years	To obtain money	Yes	Vaginal	Yes	No	No	Irregularly	No	More than one	Recieved gift for sex	Willing	Willing	Willing	Willing	Willing	Willing	Willing	Willing	Willing	Willing	Willing	Willing	Willing	Willing	Willing	Willing	Not willing	Yes	Lack of accessible free services	Yes	To know my status	No	Not interested	16	Willing	Negative	To know and confirm my status	Lack of free accessible and comprehensive services
468	Tarauni	11.9535° N	8.5642° E	Zainab Abdullahi Musa	FSW	Primary	25 - 34	No	No	Below 13 years	To obtain money	Yes	Vaginal	Yes	No	No	Irregularly	No	More than one	Recieved gift for sex	Willing	Willing	Willing	Willing	Willing	Willing	Not willing	Willing	Willing	Willing	Willing	Willing	Willing	Willing	Willing	Willing	Not willing	Yes	Lack of comprehensive services in same place (One Stop Shop)	Yes	It's good for me	No	Not eligible	15	Willing	Negative	To know and confirm my status	Lack of free accessible and comprehensive services
469	Tarauni	11.9535° N	8.5642° E	Zainab Abdullahi Musa	FSW	Secondary	25 - 34	Yes	No	14 - 17 years	Rape/Forced	Yes	Vaginal	Yes	No	No	Irregularly	No	More than one	Recieved gift for sex	Willing	Willing	Willing	Willing	Willing	Willing	Willing	Willing	Willing	Willing	Willing	Willing	Willing	Willing	Willing	Willing	Not willing	Yes	Stigmatization by providers	Yes	To know my HIV status	No	Not eligible	16	Willing	Negative	To know and confirm my status	Stigmatization and harassment
470	Tarauni	11.9535° N	8.5642° E	Zainab Abdullahi Musa	FSW	Tertiary	25 - 34	No	No	14 - 17 years	Having fun/love	Yes	Vaginal	Yes	No	No	Irregularly	Yes	More than one	Paid & recieved	Willing	Willing	Willing	Willing	Willing	Willing	Willing	Willing	Willing	Willing	Willing	Willing	Willing	Willing	Willing	Willing	Not willing	Yes	Lack of comprehensive services in same place (One Stop Shop)	Yes	To know my status	No	Not eligible	16	Willing	Negative	To know and confirm my status	Lack of free accessible and comprehensive services
471	Tarauni	11.9535° N	8.5642° E	Zainab Abdullahi Musa	FSW	No formal education	25 - 34	Yes	No	14 - 17 years	To obtain money	Yes	Vaginal	Yes	No	No	Irregularly	No	More than one	Recieved gift for sex	Willing	Willing	Willing	Willing	Willing	Willing	Willing	Willing	Willing	Willing	Willing	Willing	Willing	Willing	Willing	Willing	Not willing	Yes	Stigmatization by providers	Yes	It's good to know my HIV status	No	Not eligible	16	Willing	Positive	To know and confirm my status	Stigmatization and harassment
472	Tarauni	11.9535° N	8.5642° E	Zainab Abdullahi Musa	FSW	No formal education	18 - 24	No	No	Below 13 years	To obtain money	Yes	Vaginal	Yes	No	No	Irregularly	No	More than one	Recieved gift for sex	Willing	Willing	Willing	Willing	Willing	Willing	Willing	Willing	Willing	Willing	Willing	Willing	Willing	Willing	Willing	Willing	Not willing	Yes	Lack of comprehensive services in same place (One Stop Shop)	Yes	To know my status	No	Not eligible	16	Willing	Negative	To know and confirm my status	Lack of free accessible and comprehensive services
473	Tarauni	11.9535° N	8.5642° E	Zainab Abdullahi Musa	FSW	Primary	18 - 24	No	No	Below 13 years	To obtain money	Yes	Vaginal	Yes	No	No	Irregularly	No	More than one	Recieved gift for sex	Willing	Willing	Willing	Willing	Willing	Willing	Willing	Willing	Willing	Willing	Willing	Willing	Willing	Willing	Willing	Willing	Not willing	Yes	Lack of comprehensive services in same place (One Stop Shop)	Yes	To confirm my HIV status	No	Not eligible	16	Willing	Negative	To know and confirm my status	Lack of free accessible and comprehensive services
474	Tarauni	11.9535° N	8.5642° E	Zainab Abdullahi Musa	FSW	Secondary	25 - 34	No	No	14 - 17 years	To obtain money	Yes	Vaginal	Yes	No	No	Irregularly	No	More than one	Recieved gift for sex	Willing	Willing	Willing	Willing	Willing	Willing	Willing	Willing	Willing	Willing	Willing	Willing	Willing	Willing	Willing	Willing	Not willing	Yes	Lack of comprehensive services in same place (One Stop Shop)	Yes	To know my status	No	Not eligible	16	Willing	Negative	To know and confirm my status	Lack of free accessible and comprehensive services
475	Tarauni	11.9535° N	8.5642° E	Zainab Abdullahi Musa	FSW	Primary	Above 45	No	No	18 years and above	To obtain money	No		9	9	9	9	9	9	9	Willing	Willing	Willing	Willing	Willing	Willing	Willing	Willing	Willing	Willing	Willing	Willing	Willing	Willing	Willing	Willing	Not willing	Yes	Lack of comprehensive services in same place (One Stop Shop)	Yes	It's good for me	No	Not eligible	16	Willing	Positive	To know and confirm my status	Lack of free accessible and comprehensive services
476	Tarauni	11.9535° N	8.5642° E	Zainab Abdullahi Musa	FSW	Tertiary	25 - 34	No	No	Below 13 years	Having fun/love	Yes	Vaginal	Yes	No	No	Irregularly	Yes	More than one	Paid & recieved	Willing	Willing	Willing	Willing	Willing	Willing	Willing	Willing	Willing	Willing	Willing	Willing	Willing	Willing	Willing	Willing	Not willing	Yes	Stigmatization by providers	Yes	To know my HIV status	No	Not eligible	16	Willing	Negative	To know and confirm my status	Stigmatization and harassment
477	Tarauni	11.9535° N	8.5642° E	Zainab Abdullahi Musa	FSW	Secondary	25 - 34	No	No	14 - 17 years	To obtain money	Yes	Vaginal	Yes	No	No	Irregularly	No	More than one	Recieved gift for sex	Willing	Willing	Willing	Willing	Willing	Willing	Willing	Willing	Willing	Willing	Willing	Willing	Willing	Willing	Willing	Willing	Not willing	Yes	Lack of comprehensive services in same place (One Stop Shop)	Yes	To know my status	No	Not eligible	16	Willing	Negative	To know and confirm my status	Lack of free accessible and comprehensive services
478	Tarauni	11.9535° N	8.5642° E	Zainab Abdullahi Musa	FSW	Tertiary	18 - 24	Yes	No	Below 13 years	Peer pressure	Yes	Vaginal	Yes	No	No	Irregularly	Yes	More than one	Paid for sex	Willing	Willing	Willing	Willing	Willing	Willing	Willing	Willing	Willing	Willing	Willing	Willing	Willing	Willing	Willing	Willing	Willing	Yes	Lack of comprehensive services in same place (One Stop Shop)	Yes	To know my status	No	No	17	Willing	Negative	To know and confirm my status	Lack of free accessible and comprehensive services
479	Tarauni	11.9535° N	8.5642° E	Zainab Abdullahi Musa	FSW	No formal education	25 - 34	No	No	14 - 17 years	To obtain money	Yes	Vaginal	Yes	No	No	Irregularly	No	More than one	Recieved gift for sex	Willing	Willing	Willing	Willing	Willing	Willing	Willing	Willing	Willing	Willing	Willing	Willing	Willing	Willing	Willing	Willing	Not willing	Yes	Stigmatization by providers	Yes	To know my HIV status	No	Not eligible	16	Willing	Positive	To know and confirm my status	Stigmatization and harassment
480	Tarauni	11.9535° N	8.5642° E	Zainab Abdullahi Musa	FSW	No formal education	18 - 24	No	No	Below 13 years	To obtain money	Yes	Vaginal	Yes	No	No	Irregularly	No	More than one	Recieved gift for sex	Willing	Willing	Willing	Willing	Willing	Willing	Willing	Willing	Willing	Willing	Willing	Willing	Willing	Willing	Willing	Willing	Not willing	Yes	Lack of comprehensive services in same place (One Stop Shop)	Yes	To confirm my HIV status	No	Not eligible for now	16	Willing	Negative	To know and confirm my status	Lack of free accessible and comprehensive services
481	Tarauni	11.9535° N	8.5642° E	Zainab Abdullahi	FSW	No formal education	25 - 34	No	No	18 years and above	Having fun/love	Yes	Vaginal	Yes	No	No	Always	Yes	One	No transactional sex	Willing	Willing	Willing	Willing	Willing	Willing	Willing	Willing	Willing	Willing	Willing	Willing	Willing	Willing	Willing	Willing	Willing	Yes	Lack of accessible free services	No	I know my ways	No	I no my status an statement of result	17	Willing	Negative	To know and confirm my status	Lack of free accessible and comprehensive services
482	Tarauni	11.9535° N	8.5642° E	Zanab Abdullahi	FSW	Secondary	18 - 24	No	No	99	99	No		9	9	9	9	9	9	9	Willing	Willing	Willing	Willing	Willing	Willing	Willing	Willing	Willing	Willing	Willing	Willing	Willing	Willing	Willing	Willing	Willing	Yes	Lack of information specific to my group	Yes	Very good to have test of hiv/st to know ur self	No	My anti body is perfect an active	17	Willing	Negative	For further precaution, protection and treatment	Lack of information and knowledge about HIV services
483	Tarauni	11.9535° N	8.5642° E	Zainab Abdullahi	FSW	Tertiary	35 - 45	No	No	18 years and above	Having fun/love	Yes	Vaginal	Yes	No	No	Always	Yes	One	No transactional sex	Willing	Willing	Willing	Willing	Willing	Willing	Willing	Willing	Willing	Willing	Willing	Willing	Willing	Willing	Willing	Willing	Willing	Yes	Stigmatization by providers	No	I know my reason very protected	No	Am ok i know my status	17	Willing	Negative	To know and confirm my status	Stigmatization and harassment
484	Tarauni	11.9535° N	8.5642° E	Zainab Abdullahi	FSW	No formal education	25 - 34	No	No	18 years and above	Having fun/love	Yes	Anal	No	Yes	No	Irregularly	No	One	No transactional sex	Willing	Willing	Willing	Not willing	Not willing	Not willing	Willing	Willing	Willing	Willing	Willing	Willing	Willing	Willing	Willing	Willing	Willing	Yes	lack of friendly facilities	Yes	Yes it important to the body	Yes	To be save with the drugs	14	Willing	Negative	To know and confirm my status	Lack of friendly facilities
485	Tarauni	11.9535° N	8.5642° E	Zainab Abdullahi	FSW	Tertiary	18 - 24	No	No	99	99	No		9	9	9	9	9	9	9	Willing	Willing	Willing	Willing	Willing	Willing	Willing	Willing	Willing	Willing	Willing	Willing	Willing	Willing	Willing	Willing	Willing	Yes	Lack of accessible free services	No	No way	Yes	Very good to take it to stop u access from geting	17	Willing	Negative	Undeclared reason	Lack of free accessible and comprehensive services
486	Tarauni	11.9535° N	8.5642° E	Zainab Abdullahi	FSW	Secondary	18 - 24	No	No	99	99	No		9	9	9	9	9	9	9	Willing	Willing	Willing	Not willing	Not willing	Not willing	Willing	Willing	Willing	Willing	Willing	Willing	Willing	Willing	Willing	Willing	Willing	Yes	lack of friendly facilities	No	No	No	I know my status	14	Willing	Negative	Undeclared reason	Lack of friendly facilities
487	Fagge	12° 0' 24" N	8° 31' 44" E	Aisha	FSW	No formal education	25 - 34	Yes	No	14 - 17 years	To obtain money	Yes	Vaginal	Yes	No	No	Always	Yes	More than one	Recieved gift for sex	Not willing	Not willing	Not willing	Not willing	Willing	Not willing	Not willing	Not willing	Not willing	Not willing	Not willing	Not willing	Not willing	Not willing	Not willing	Not willing	Not willing	Yes	Stigmatization by providers	Yes	To know my status	Yes	For prevention	1	Not willing	Negative	To know and confirm my status	Stigmatization and harassment
488	Fagge	12° 0' 24" N	8° 31' 44" E	Aisha	FSW	No formal education	18 - 24	Yes	Yes	14 - 17 years	To obtain money	Yes	Vaginal	Yes	No	No	Always	Yes	More than one	Recieved gift for sex	Not willing	Not willing	Not willing	Willing	Willing	Not willing	Not willing	Not willing	Not willing	Not willing	Not willing	Not willing	Not willing	Not willing	Not willing	Not willing	Not willing	Not Sure	Stigmatization by providers	Yes	To know my status	Yes	For prevention	2	Not willing	Negative	To know and confirm my status	Stigmatization and harassment
489	Fagge	12° 0' 24" N	8° 31' 44" E	Aisha	FSW	Secondary	18 - 24	No	No	99	99	No		9	9	9	9	9	9	9	Willing	Willing	Willing	Not willing	Not willing	Willing	Willing	Not willing	Not willing	Not willing	Not willing	Not willing	Not willing	Not willing	Not willing	Not willing	Not willing	Yes	lack of friendly facilities	Yes	To know my status	Yes	For prevention	5	Not willing	Positive	To know and confirm my status	Lack of friendly facilities
490	Fagge	12° 0' 24" N	8° 31' 44" E	Aisha	FSW	Tertiary	35 - 45	No	No	18 years and above	To obtain money	Yes	Vaginal	Yes	No	No	Irregularly	No	More than one	Recieved gift for sex	Willing	Willing	Willing	Not willing	Willing	Willing	Willing	Not willing	Not willing	Not willing	Not willing	Not willing	Not willing	Not willing	Not willing	Not willing	Not willing	Yes	Non-availability of service providers to manage stigma related crisis	Yes	To find out about my status	Yes	For prevention	6	Not willing	Negative	To know and confirm my status	Non-availability of HIV services provider
491	Fagge	12° 0' 24" N	8° 31' 44" E	LT0423/KN/001/0020	FSW	Secondary	25 - 34	Yes	No	14 - 17 years	Peer pressure	Yes	Vaginal	Yes	No	No	Always	Yes	More than one	Paid for sex	Not willing	Willing	Willing	Willing	Willing	Willing	Willing	Not willing	Not willing	Not willing	Not willing	Not willing	Not willing	Not willing	Not willing	Not willing	Not willing	Yes	Lack of information specific to my group	Yes	To know about my status	Yes	For prevention	6	Not willing	Negative	To know and confirm my status	Lack of information and knowledge about HIV services
492	Fagge	12° 0' 24" N	8° 31' 44" E	Aisha	FSW	Secondary	18 - 24	No	No	99	99	No		9	9	9	9	9	9	9	Willing	Willing	Willing	Not willing	Willing	Willing	Willing	Not willing	Not willing	Not willing	Not willing	Not willing	Not willing	Not willing	Not willing	Not willing	Not willing	Not Sure	Lack of information specific to my group	Yes	To know about my health status	Yes	For prevention	6	Not willing	Negative	To know and confirm my status	Lack of information and knowledge about HIV services
493	Fagge	12° 0' 24" N	8° 31' 44" E	Aisha	FSW	No formal education	18 - 24	Yes	No	14 - 17 years	To obtain money	Yes	Vaginal	Yes	No	No	Irregularly	No	More than one	Recieved gift for sex	Willing	Willing	Willing	Willing	Willing	Willing	Willing	Willing	Not willing	Not willing	Not willing	Not willing	Not willing	Willing	Not willing	Willing	Willing	Yes	Stigmatization by providers	Yes	To know about my health status	Yes	For prevention	11	Not willing	Negative	To know and confirm my status	Stigmatization and harassment
494	Fagge	12° 0' 24" N	8° 31' 44" E	Aisha	FSW	Secondary	18 - 24	Yes	No	14 - 17 years	Having fun/love	Yes	Vaginal	Yes	No	No	Always	Yes	One	Recieved gift for sex	Willing	Willing	Willing	Willing	Willing	Willing	Willing	Willing	Willing	Willing	Willing	Willing	Willing	Willing	Willing	Willing	Willing	Yes	Lack of accessible free services	Yes	To know my status	Yes	For prevention	17	Willing	Negative	To know and confirm my status	Lack of free accessible and comprehensive services
495	Fagge	12° 0' 24" N	8° 31' 44" E	Aisha	FSW	Tertiary	35 - 45	Yes	No	14 - 17 years	Having fun/love	No		9	9	9	9	9	9	9	Willing	Willing	Willing	Willing	Willing	Willing	Willing	Willing	Not willing	Not willing	Not willing	Not willing	Willing	Willing	Willing	Willing	Willing	Yes	Lack of accessible free services	Yes	To know my status	Yes	For prevention	13	Willing	Positive	To know and confirm my status	Lack of free accessible and comprehensive services
496	Fagge	12° 0' 24" N	8° 31' 44" E	Aisha	FSW	No formal education	18 - 24	Yes	No	14 - 17 years	Peer pressure	Yes	Vaginal	Yes	No	No	Always	Yes	More than one	Paid for sex	Willing	Willing	Willing	Willing	Willing	Willing	Willing	Willing	Willing	Willing	Willing	Willing	Willing	Willing	Willing	Willing	Willing	Yes	Lack of accessible free services	Yes	To know my status	Yes	For prevention	17	Willing	Negative	To know and confirm my status	Lack of free accessible and comprehensive services
497	Tarauni	11.9535° N	8.5642° E	Muhammad hassan	FSW	Tertiary	25 - 34	Yes	No	18 years and above	Having fun/love	Yes	Vaginal	Yes	No	No	Always	Yes	One	Paid for sex	Willing	Willing	Willing	Willing	Willing	Willing	Willing	Willing	Willing	Willing	Willing	Willing	Willing	Willing	Willing	Willing	Willing	Yes	Lack of comprehensive services in same place (One Stop Shop)	Yes	To know my status	No	No need	17	Willing	Negative	To know and confirm my status	Lack of free accessible and comprehensive services
498	Tarauni	11.9535° N	8.5642° E	Muhammad hassan	FSW	Secondary	18 - 24	Yes	No	14 - 17 years	Having fun/love	Yes	Vaginal	Yes	No	No	Always	Yes	One	Recieved gift for sex	Willing	Willing	Willing	Willing	Willing	Willing	Willing	Willing	Willing	Willing	Willing	Willing	Willing	Willing	Willing	Willing	Willing	Yes	Lack of comprehensive services in same place (One Stop Shop)	Yes	To know my status	No	No need	17	Willing	Negative	To know and confirm my status	Lack of free accessible and comprehensive services
499	Tarauni	11.9535° N	8.5642° E	Muhammad hassan	FSW	Tertiary	25 - 34	Yes	No	14 - 17 years	Having fun/love	Yes	Vaginal	Yes	No	No	Always	Yes	One	Paid for sex	Willing	Willing	Willing	Willing	Willing	Willing	Willing	Willing	Willing	Willing	Willing	Willing	Willing	Willing	Willing	Willing	Willing	Yes	Lack of comprehensive services in same place (One Stop Shop)	Yes	No need	No	No need	17	Willing	Negative	Undeclared reason	Lack of free accessible and comprehensive services
500	Tarauni	11.9535° N	8.5642° E	Muhammad hassan	FSW	Secondary	18 - 24	Yes	No	Below 13 years	Having fun/love	Yes	Vaginal	Yes	No	No	Always	Yes	One	Paid for sex	Willing	Willing	Willing	Willing	Willing	Willing	Willing	Willing	Willing	Willing	Willing	Willing	Willing	Willing	Willing	Willing	Willing	Yes	Lack of comprehensive services in same place (One Stop Shop)	Yes	To know my status	No	No need	17	Willing	Negative	To know and confirm my status	Lack of free accessible and comprehensive services
501	Tarauni	11.9535° N	8.5642° E	Muhammad hassan	FSW	Tertiary	25 - 34	Yes	No	18 years and above	Having fun/love	Yes	Vaginal	Yes	No	No	Always	Yes	More than one	Paid for sex	Willing	Willing	Willing	Willing	Willing	Willing	Willing	Willing	Willing	Willing	Willing	Willing	Willing	Willing	Willing	Willing	Willing	Yes	Lack of comprehensive services in same place (One Stop Shop)	Yes	To know my status	No	No need	17	Willing	Positive	To know and confirm my status	Lack of free accessible and comprehensive services
502	Tarauni	11.9535° N	8.5642° E	Muhammad hassan	FSW	Secondary	18 - 24	Yes	No	18 years and above	Having fun/love	Yes	Vaginal	Yes	No	No	Always	Yes	More than one	Paid for sex	Willing	Willing	Willing	Willing	Willing	Willing	Willing	Willing	Willing	Willing	Willing	Willing	Willing	Willing	Willing	Willing	Willing	Yes	Lack of comprehensive services in same place (One Stop Shop)	Yes	To know my status	No	No need	17	Willing	Negative	To know and confirm my status	Lack of free accessible and comprehensive services
503	Gwale	11.9868° N	8.5105° E	Abubakar Muhammad Usman	FSW	No formal education	25 - 34	Yes	Yes	18 years and above	To obtain money	Yes	Vaginal	Yes	No	No	Irregularly	Yes	More than one	Paid & recieved	Willing	Willing	Willing	Willing	Willing	Willing	Willing	Willing	Willing	Willing	Willing	Willing	Willing	Willing	Willing	Willing	Willing	Yes	Non-availability of service providers to manage stigma related crisis	Yes	For treatment	Yes	Protection	17	Willing	Positive	For further precaution, protection and treatment	Non-availability of HIV services provider
504	Gwale	11.9868° N	8.5105° E	Abubakar Muhammad Usman	FSW	No formal education	25 - 34	No	No	18 years and above	To obtain money	Yes	Vaginal	Yes	No	No	Always	Yes	More than one	Paid & recieved	Willing	Willing	Willing	Willing	Willing	Willing	Willing	Willing	Willing	Willing	Not willing	Not willing	Not willing	Not willing	Not willing	Not willing	Not willing	Yes	lack of friendly facilities	Yes	Protection	Yes	Protection	10	Not willing	Negative	For further precaution, protection and treatment	Lack of friendly facilities
505	Gwale	11.9868° N	8.5105° E	Abubakar Muhammad Usman	FSW	Secondary	25 - 34	Yes	No	18 years and above	To obtain money	Yes	Vaginal	Yes	No	No	Always	Yes	More than one	Paid & recieved	Willing	Willing	Willing	Willing	Willing	Willing	Willing	Willing	Willing	Willing	Willing	Willing	Willing	Willing	Willing	Willing	Willing	Yes	Inability to provide HIV counselling services	Yes	To know my status	Yes	Protection	17	Willing	Negative	To know and confirm my status	Inability to provide HIV counselling services
506	Gwale	11.9868° N	8.5105° E	Abubakar Muhammad Usman	FSW	No formal education	25 - 34	No	No	14 - 17 years	Having fun/love	Yes	Vaginal	Yes	No	No	Always	Yes	More than one	Recieved gift for sex	Willing	Willing	Willing	Willing	Willing	Willing	Willing	Willing	Willing	Willing	Willing	Willing	Willing	Willing	Willing	Willing	Willing	No	lack of knowledge about HIV service provider	Yes	Protection	Yes	Protection	17	Willing	Negative	For further precaution, protection and treatment	Lack of information and knowledge about HIV services
507	Gwale	11.9868° N	8.5105° E	Abubakar Muhammad Usman	FSW	No formal education	18 - 24	No	No	14 - 17 years	Having fun/love	Yes	Vaginal	Yes	No	No	Irregularly	Yes	More than one	Paid & recieved	Not willing	Willing	Willing	Willing	Willing	Willing	Willing	Willing	Willing	Willing	Willing	Willing	Willing	Willing	Willing	Willing	Not willing	Yes	Lack of information specific to my group	Yes	Self protection	Yes	For protection	15	Willing	Negative	For further precaution, protection and treatment	Lack of information and knowledge about HIV services
508	Gwale	11.9868° N	8.5105° E	Abubakar Muhammad Usman	FSW	No formal education	25 - 34	No	No	18 years and above	To obtain money	Yes	Vaginal	Yes	No	No	Always	Yes	More than one	No transactional sex	Willing	Willing	Willing	Willing	Willing	Not willing	Willing	Willing	Not willing	Willing	Willing	Not willing	Willing	Willing	Willing	Willing	Not willing	Not Sure	Non-availability of service providers to manage stigma related crisis	Yes	Furthermore information about prevention and protection	Yes	Protection	13	Willing	Negative	To have HIV related information and Knowledge	Non-availability of HIV services provider
509	Gwale	11.9868° N	8.5105° E	Abubakar Muhammad Usman	FSW	Secondary	18 - 24	No	No	14 - 17 years	Having fun/love	Yes	Vaginal Oral	Yes	No	Yes	Always	Yes	More than one	Recieved gift for sex	Willing	Willing	Not willing	Willing	Willing	Willing	Willing	Willing	Willing	Willing	Willing	Willing	Willing	Willing	Willing	Willing	Willing	Yes	lack of friendly facilities	Yes	To know my health status	Yes	Self protection	16	Willing	Negative	To know and confirm my status	Lack of friendly facilities
510	Gwale	11.9868° N	8.5105° E	Abubakar Muhammad Usman	FSW	Secondary	18 - 24	Yes	Yes	14 - 17 years	Peer pressure	Yes	Vaginal	Yes	No	No	Always	Yes	More than one	Paid for sex	Willing	Willing	Willing	Willing	Willing	Willing	Willing	Willing	Willing	Not willing	Willing	Willing	Willing	Willing	Willing	Willing	Not willing	Yes	Inability to provide HIV counselling services	Yes	Protection of myself and my partner	Yes	Protection	15	Willing	Negative	For further precaution, protection and treatment	Inability to provide HIV counselling services
511	Gwale	11.9868° N	8.5105° E	Abubakar Muhammad Usman	FSW	No formal education	25 - 34	No	No	18 years and above	Having fun/love	Yes	Vaginal	Yes	No	No	Always	Yes	More than one	Recieved gift for sex	Not willing	Not willing	Willing	Willing	Willing	Willing	Willing	Willing	Not willing	Willing	Willing	Not willing	Willing	Willing	Not willing	Willing	Willing	Yes	Lack of information specific to my group	Yes	Protection	Yes	Protection	12	Not willing	Negative	For further precaution, protection and treatment	Lack of information and knowledge about HIV services
512	Gwale	11.9868° N	8.5105° E	Abubakar Muhammad Usman	FSW	Secondary	25 - 34	Yes	Yes	18 years and above	To obtain money	Yes	Vaginal	Yes	No	No	Always	Yes	More than one	Paid & recieved	Willing	Not willing	Willing	Willing	Willing	Willing	Not willing	Willing	Willing	Willing	Willing	Willing	Willing	Willing	Willing	Willing	Willing	Yes	lack of friendly facilities	Yes	To further information about HIV prevention and protection	Yes	For protection	15	Willing	Negative	To have HIV related information and Knowledge	Lack of friendly facilities
513	Gwale	11.9868° N	8.5105° E	Nuhu sani abarshi	FSW	No formal education	35 - 45	Yes	No	14 - 17 years	Rape/Forced	Yes	Vaginal	Yes	No	No	Always	Yes	More than one	Recieved gift for sex	Willing	Willing	Willing	Willing	Willing	Willing	Willing	Willing	Willing	Willing	Willing	Willing	Willing	Willing	Willing	Willing	Willing	Yes	Inability to address police harrassment	Yes	To know my status	Yes	To prevent hiv	17	Willing	Negative	To know and confirm my status	Stigmatization and harassment
514	Gwale	11.9868° N	8.5105° E	Nuhu sani abarshi	FSW	Secondary	25 - 34	No	No	14 - 17 years	Having fun/love	Yes	Vaginal	Yes	No	No	Always	Yes	More than one	Recieved gift for sex	Willing	Willing	Willing	Willing	Willing	Willing	Willing	Willing	Willing	Willing	Willing	Willing	Willing	Willing	Willing	Willing	Willing	Yes	Non-availability of service providers to manage stigma related crisis	Yes	To know my status	Yes	To prevent hiv	17	Willing	Negative	To know and confirm my status	Non-availability of HIV services provider
515	Gwale	11.9868° N	8.5105° E	Nuhu sani abarshi	FSW	Secondary	25 - 34	Yes	No	14 - 17 years	Having fun/love	Yes	Vaginal	Yes	No	No	Always	Yes	More than one	Recieved gift for sex	Willing	Willing	Willing	Willing	Willing	Willing	Willing	Not willing	Willing	Not willing	Not willing	Willing	Not willing	Not willing	Willing	Not willing	Not willing	Yes	Non-availability of service providers to manage stigma related crisis	Yes	To know my status	Yes	To prevent hiv	10	Not willing	Negative	To know and confirm my status	Non-availability of HIV services provider
516	Gwale	11.9868° N	8.5105° E	Nuhu sani abarshi	FSW	Secondary	25 - 34	Yes	Yes	14 - 17 years	Having fun/love	Yes	Vaginal Oral	Yes	No	Yes	Irregularly	Yes	More than one	Recieved gift for sex	Willing	Willing	Willing	Willing	Willing	Willing	Willing	Not willing	Willing	Not willing	Not willing	Willing	Not willing	Not willing	Willing	Willing	Willing	Yes	Inability to provide HIV counselling services	Yes	To know my status	Yes	To prevent hiv	12	Not willing	Negative	To know and confirm my status	Inability to provide HIV counselling services
517	Gwale	11.9868° N	8.5105° E	Nuhu sani abarshi	FSW	Secondary	25 - 34	No	No	14 - 17 years	Having fun/love	Yes	Vaginal	Yes	No	No	Irregularly	No	More than one	Recieved gift for sex	Willing	Willing	Willing	Willing	Willing	Willing	Not willing	Not willing	Willing	Not willing	Not willing	Not willing	Not willing	Not willing	Not willing	Not willing	Not willing	Yes	Non-availability of service providers to manage stigma related crisis	Yes	To know my status	Yes	To prevent hiv	7	Not willing	Negative	To know and confirm my status	Non-availability of HIV services provider
518	Gwale	11.9868° N	8.5105° E	Nuhu sani abarshi	FSW	Tertiary	25 - 34	Yes	No	14 - 17 years	Having fun/love	Yes	Vaginal	Yes	No	No	Always	Yes	More than one	Recieved gift for sex	Willing	Willing	Willing	Willing	Willing	Willing	Willing	Not willing	Willing	Willing	Not willing	Willing	Willing	Not willing	Willing	Willing	Willing	Yes	Inability to provide HIV counselling services	Yes	To kmow my status	Yes	To prevent hiv	14	Willing	Negative	To know and confirm my status	Inability to provide HIV counselling services
519	Gwale	11.9868° N	8.5105° E	Nuhu sani abarshi	FSW	Secondary	25 - 34	No	No	14 - 17 years	Having fun/love	Yes	Vaginal	Yes	No	No	Irregularly	Yes	More than one	Recieved gift for sex	Willing	Willing	Willing	Willing	Willing	Willing	Willing	Willing	Willing	Willing	Willing	Willing	Willing	Willing	Willing	Willing	Willing	Yes	Non-availability of service providers to manage stigma related crisis	Yes	To know my status	Yes	To prevent hiv	17	Willing	Negative	To know and confirm my status	Non-availability of HIV services provider
520	Gwale	11.9868° N	8.5105° E	Nuhu sani abarshi	FSW	Secondary	25 - 34	No	No	14 - 17 years	Having fun/love	Yes	Vaginal	Yes	No	No	Always	Yes	More than one	Recieved gift for sex	Willing	Willing	Willing	Willing	Willing	Willing	Willing	Not willing	Willing	Not willing	Not willing	Willing	Not willing	Not willing	Willing	Willing	Willing	Not Sure	Lack of information specific to my group	Yes	To know my status	Yes	To prevent hiv	12	Not willing	Negative	To know and confirm my status	Lack of information and knowledge about HIV services
521	Gwale	11.9868° N	8.5105° E	Nuhu sani abarshi	FSW	Secondary	25 - 34	No	No	14 - 17 years	Having fun/love	Yes	Vaginal	Yes	No	No	Irregularly	No	More than one	Recieved gift for sex	Willing	Willing	Willing	Willing	Willing	Willing	Willing	Willing	Willing	Willing	Willing	Willing	Willing	Willing	Willing	Willing	Willing	Yes	Inability to provide HIV counselling services	Yes	To know my status	Yes	Prevent hiv	17	Willing	Negative	To know and confirm my status	Inability to provide HIV counselling services
522	Gwale	11.9868° N	8.5105° E	Nuhu sani abarshi	FSW	Secondary	25 - 34	Yes	Yes	18 years and above	Having fun/love	Yes	Vaginal	Yes	No	No	Always	Yes	More than one	Recieved gift for sex	Willing	Willing	Willing	Willing	Willing	Willing	Willing	Willing	Willing	Willing	Willing	Willing	Willing	Willing	Willing	Willing	Willing	Yes	Stigmatization by providers	Yes	To know my status	Yes	Prevent hiv	17	Willing	Negative	To know and confirm my status	Stigmatization and harassment
523	Gwale	11.9868° N	8.5105° E	Nuhu sani abrshi	FSW	Secondary	25 - 34	No	No	14 - 17 years	Having fun/love	Yes	Vaginal	Yes	No	No	Always	Yes	More than one	Recieved gift for sex	Willing	Willing	Willing	Willing	Willing	Willing	Willing	Willing	Willing	Willing	Willing	Willing	Willing	Willing	Willing	Willing	Willing	Yes	lack of friendly facilities	Yes	To know my status	Yes	Prevent hiv	17	Willing	Negative	To know and confirm my status	Lack of friendly facilities
524	Gwale	11.9868° N	8.5105° E	Nuhu sani abarshi	FSW	Secondary	25 - 34	Yes	No	14 - 17 years	Having fun/love	Yes	Vaginal Oral	Yes	No	Yes	Irregularly	Yes	More than one	Recieved gift for sex	Willing	Willing	Willing	Willing	Willing	Willing	Willing	Not willing	Willing	Not willing	Not willing	Willing	Not willing	Not willing	Willing	Willing	Willing	Yes	Inability to provide HIV counselling services	Yes	To know my status	Yes	To prevent hiv	12	Not willing	Negative	To know and confirm my status	Inability to provide HIV counselling services
525	Fagge	12° 0' 24" N	8° 31' 44" E	Aisha	FSW	Secondary	Above 45	Yes	Yes	Below 13 years	Having fun/love	Yes	Vaginal	Yes	No	No	Irregularly	No	One	No transactional sex	Willing	Willing	Willing	Willing	Willing	Willing	Willing	Willing	Willing	Willing	Willing	Willing	Willing	Willing	Willing	Willing	Willing	Yes	Lack of information specific to my group	Yes	To know my status	Yes	For prevention	17	Willing	Negative	To know and confirm my status	Lack of information and knowledge about HIV services
526	Fagge	12° 0' 24" N	8° 31' 44" E	Lawan Hassan Ahmad	FSW	Primary	Above 45	Yes	Yes	14 - 17 years	Having fun/love	Yes	Vaginal Anal	Yes	Yes	No	Irregularly	No	More than one	Paid & recieved	Willing	Willing	Willing	Willing	Willing	Willing	Not willing	Not willing	Not willing	Willing	Not willing	Not willing	Willing	Not willing	Not willing	Willing	Not willing	Yes	lack of friendly facilities	Yes	To know my status	Yes	For protection	9	Not willing	Negative	To know and confirm my status	Lack of friendly facilities
527	Fagge	12° 0' 24" N	8° 31' 44" E	Lawan Hassan Ahmad	FSW	No formal education	Above 45	Yes	Yes	18 years and above	Having fun/love	Yes	Vaginal	Yes	No	No	Irregularly	No	More than one	No transactional sex	Willing	Willing	Willing	Willing	Willing	Willing	Not willing	Willing	Willing	Willing	Willing	Willing	Willing	Willing	Willing	Willing	Not willing	Yes	Lack of information specific to my group	No	My health status	Yes	For protection	15	Willing	Negative	To know and confirm my status	Lack of information and knowledge about HIV services
528	Fagge	12° 0' 24" N	8° 31' 44" E	Lawan Hassan Ahmad	FSW	Secondary	35 - 45	Yes	Yes	14 - 17 years	Having fun/love	No		9	9	9	9	9	9	9	Willing	Willing	Willing	Willing	Willing	Willing	Not willing	Willing	Willing	Willing	Willing	Willing	Willing	Willing	Willing	Willing	Not willing	Yes	Lack of accessible free services	Yes	Know my health status	Yes	To protect my self	15	Willing	Negative	To know and confirm my status	Lack of free accessible and comprehensive services
529	Fagge	12° 0' 24" N	8° 31' 44" E	Lawan Hassan Ahmad	FSW	No formal education	18 - 24	Yes	Yes	Below 13 years	Having fun/love	Yes	Vaginal	Yes	No	No	Always	Yes	One	Paid for sex	Willing	Willing	Willing	Willing	Willing	Willing	Not willing	Not willing	Not willing	Willing	Not willing	Not willing	Willing	Willing	Not willing	Willing	Not willing	Yes	Inability to address police harrassment	Yes	Know my status	Yes	Protection	10	Not willing	Negative	To know and confirm my status	Stigmatization and harassment
530	Fagge	12° 0' 24" N	8° 31' 44" E	Lawan Hassan Ahmad	FSW	Tertiary	Above 45	Yes	Yes	18 years and above	To obtain money	Yes	Vaginal	Yes	No	No	Irregularly	No	More than one	No transactional sex	Willing	Willing	Willing	Willing	Willing	Willing	Not willing	Not willing	Not willing	Willing	Not willing	Not willing	Willing	Willing	Willing	Willing	Willing	Yes	Lack of accessible free services	Yes	To sure about my status	Yes	Protection	12	Not willing	Negative	To know and confirm my status	Lack of free accessible and comprehensive services
531	Fagge	12° 0' 24" N	8° 31' 44" E	Lawan Hassan Ahmad	FSW	Tertiary	Above 45	Yes	Yes	14 - 17 years	Having fun/love	Yes	Vaginal	Yes	No	No	Irregularly	No	More than one	No transactional sex	Willing	Willing	Willing	Willing	Willing	Willing	Not willing	Willing	Willing	Willing	Willing	Willing	Willing	Willing	Willing	Willing	Willing	Yes	Stigmatization by providers	Yes	Know my self	Yes	Protection	16	Willing	Negative	To know and confirm my status	Stigmatization and harassment
532	Fagge	12° 0' 24" N	8° 31' 44" E	LAWAN HASSAN AHMAD	FSW	Secondary	Above 45	Yes	Yes	14 - 17 years	Having fun/love	Yes	Vaginal	Yes	No	No	Irregularly	No	More than one	Paid for sex	Willing	Willing	Willing	Willing	Willing	Willing	Not willing	Willing	Willing	Willing	Willing	Willing	Willing	Willing	Willing	Willing	Willing	Yes	Inability to provide HIV counselling services	Yes	To know my self	Yes	Protection	16	Willing	Negative	To know and confirm my status	Inability to provide HIV counselling services
533	Fagge	12° 0' 24" N	8° 31' 44" E	LAWAN HASSAN AHMAD	FSW	No formal education	35 - 45	Yes	Yes	Below 13 years	Having fun/love	Yes	Vaginal	Yes	No	No	Irregularly	No	More than one	Paid & recieved	Willing	Willing	Willing	Willing	Willing	Willing	Not willing	Not willing	Not willing	Willing	Not willing	Not willing	Not willing	Willing	Willing	Willing	Not willing	Yes	Lack of accessible free services	Yes	To know my health status	Yes	Protection	10	Not willing	Negative	To know and confirm my status	Lack of free accessible and comprehensive services
534	Fagge	12° 0' 24" N	8° 31' 44" E	Yunusa Diallo Sadiq	FSW	Secondary	18 - 24	Yes	Yes	18 years and above	Having fun/love	Yes	Vaginal	Yes	No	No	Irregularly	Yes	One	Paid for sex	Willing	Willing	Willing	Willing	Willing	Willing	Not willing	Not willing	Not willing	Willing	Willing	Willing	Willing	Willing	Willing	Willing	Willing	Yes	Lack of information specific to my group	Yes	I want to know my HIV status	Yes	For prevention purposes	14	Willing	Negative	To know and confirm my status	Lack of information and knowledge about HIV services
535	Fagge	12° 0' 24" N	8° 31' 44" E	Yunusa Diallo Sadiq	FSW	Tertiary	Above 45	Yes	Yes	14 - 17 years	Peer pressure	Yes	Vaginal	Yes	No	No	Always	Yes	One	Paid for sex	Willing	Willing	Willing	Willing	Willing	Willing	Not willing	Willing	Willing	Willing	Willing	Willing	Willing	Willing	Willing	Willing	Willing	Yes	lack of friendly facilities	Yes	I want to know my HIV status	Yes	I want to prevent myself from contracting HIV	16	Willing	Negative	To know and confirm my status	Lack of friendly facilities
536	Fagge	12° 0' 24" N	8° 31' 44" E	Yunusa Diallo Sadiq	FSW	Secondary	Above 45	Yes	Yes	14 - 17 years	Peer pressure	Yes	Vaginal	Yes	No	No	Always	Yes	More than one	Paid for sex	Willing	Willing	Willing	Willing	Willing	Willing	Willing	Willing	Willing	Willing	Willing	Willing	Willing	Willing	Willing	Willing	Willing	Yes	Lack of information specific to my group	Yes	I want to know my HIV status	Yes	Prevention from contracting HIV	17	Willing	Negative	To know and confirm my status	Lack of information and knowledge about HIV services
537	Fagge	12° 0' 24" N	8° 31' 44" E	Yunusa Diallo Sadiq	FSW	Secondary	Above 45	Yes	Yes	Below 13 years	Having fun/love	Yes	Vaginal	Yes	No	No	Always	Yes	More than one	Paid for sex	Willing	Willing	Willing	Willing	Willing	Willing	Not willing	Willing	Willing	Willing	Willing	Willing	Willing	Willing	Willing	Willing	Willing	Yes	Lack of information specific to my group	Yes	I want to know my HIV status	Yes	To prevent me from contracting HIV	16	Willing	Negative	To know and confirm my status	Lack of information and knowledge about HIV services
538	Fagge	12° 0' 24" N	8° 31' 44" E	Yunusa Diallo Sadiq	FSW	Tertiary	Above 45	Yes	Yes	14 - 17 years	Having fun/love	Yes	Vaginal	Yes	No	No	Irregularly	No	One	No transactional sex	Willing	Willing	Willing	Willing	Willing	Willing	Not willing	Willing	Willing	Willing	Willing	Willing	Willing	Willing	Willing	Willing	Willing	Yes	Lack of information specific to my group	Yes	I want to know my HIV status	Yes	To prevent me from contracting HIV	16	Willing	Negative	To know and confirm my status	Lack of information and knowledge about HIV services
539	Fagge	12° 0' 24" N	8° 31' 44" E	Yunusa Diallo Sadiq	FSW	Secondary	Above 45	Yes	Yes	Below 13 years	Having fun/love	No		9	9	9	9	9	9	9	Willing	Willing	Willing	Willing	Willing	Willing	Not willing	Willing	Willing	Willing	Willing	Willing	Willing	Willing	Willing	Willing	Willing	Yes	Lack of information specific to my group	Yes	I want to know my HIV status	Yes	I want to prevent myself from contracting HIV	16	Willing	Negative	To know and confirm my status	Lack of information and knowledge about HIV services
540	Fagge	12° 0' 24" N	8° 31' 44" E	Yunusa Diallo Sadiq	FSW	No formal education	35 - 45	Yes	Yes	Below 13 years	Having fun/love	Yes	Vaginal	Yes	No	No	Always	Yes	More than one	Paid for sex	Willing	Willing	Willing	Willing	Willing	Willing	Not willing	Willing	Willing	Willing	Willing	Willing	Willing	Willing	Willing	Willing	Willing	Yes	lack of knowledge about HIV service provider	Yes	I want to know my HIV status	Yes	Prevention purposes	16	Willing	Negative	To know and confirm my status	Lack of information and knowledge about HIV services
541	Fagge	12° 0' 24" N	8° 31' 44" E	Yunusa Diallo Sadiq	FSW	Tertiary	35 - 45	Yes	Yes	Below 13 years	Having fun/love	Yes	Vaginal	Yes	No	No	Always	Yes	One	Paid for sex	Willing	Willing	Willing	Willing	Willing	Willing	Not willing	Willing	Willing	Willing	Willing	Willing	Willing	Willing	Willing	Willing	Willing	Yes	lack of knowledge about HIV service provider	Yes	I want to know my HIV status	Yes	Prevention purposes	16	Willing	Negative	To know and confirm my status	Lack of information and knowledge about HIV services
542	Fagge	12° 0' 24" N	8° 31' 44" E	Yunusa Diallo Sadiq	FSW	Tertiary	35 - 45	Yes	Yes	14 - 17 years	Having fun/love	Yes	Vaginal	Yes	No	No	Always	Yes	One	No transactional sex	Willing	Willing	Willing	Willing	Willing	Willing	Not willing	Willing	Willing	Willing	Willing	Willing	Willing	Willing	Willing	Willing	Willing	Yes	lack of knowledge about HIV service provider	Yes	I want to know my HIV status	Yes	I want to prevent myself from contracting HIV	16	Willing	Negative	To know and confirm my status	Lack of information and knowledge about HIV services
543	Fagge	12° 0' 24" N	8° 31' 44" E	Yunusa Diallo Sadiq	FSW	Tertiary	18 - 24	Yes	Yes	Below 13 years	Having fun/love	No		9	9	9	9	9	9	9	Willing	Willing	Willing	Willing	Willing	Willing	Not willing	Willing	Willing	Willing	Willing	Willing	Willing	Willing	Willing	Willing	Willing	Yes	lack of knowledge about HIV service provider	Yes	I want to know my HIV status	Yes	Prevention purposes	16	Willing	Negative	To know and confirm my status	Lack of information and knowledge about HIV services
544	Fagge	12° 0' 24" N	8° 31' 44" E	Lawan Hassan Ahmad	FSW	Secondary	35 - 45	Yes	Yes	14 - 17 years	Having fun/love	Yes	Vaginal	Yes	No	No	Irregularly	No	More than one	Paid & recieved	Willing	Not willing	Willing	Willing	Willing	Willing	Not willing	Not willing	Not willing	Not willing	Not willing	Not willing	Willing	Willing	Willing	Willing	Willing	Yes	Lack of information specific to my group	Yes	To be sure about my status	No	I don't have any knowledge about it	10	Not willing	Negative	To know and confirm my status	Lack of information and knowledge about HIV services
545	Fagge	12° 0' 24" N	8° 31' 44" E	Lawan Hassan Ahmad	FSW	Secondary	Above 45	Yes	Yes	Below 13 years	Having fun/love	No		9	9	9	9	9	9	9	Willing	Willing	Not willing	Willing	Willing	Willing	Not willing	Not willing	Not willing	Willing	Not willing	Not willing	Willing	Willing	Willing	Not willing	Not willing	Yes	lack of friendly facilities	Yes	To know my status	No	Just like that	9	Not willing	Negative	To know and confirm my status	Lack of friendly facilities
546	Fagge	12° 0' 24" N	8° 31' 44" E	Lawan Hassan Ahmad	FSW	No formal education	25 - 34	Yes	Yes	14 - 17 years	Having fun/love	Yes	Vaginal	Yes	No	No	Irregularly	No	More than one	Paid for sex	Willing	Willing	Willing	Willing	Willing	Willing	Not willing	Willing	Not willing	Not willing	Not willing	Not willing	Willing	Willing	Willing	Not willing	Not willing	Yes	Stigmatization by providers	Yes	For my health status	Yes	For protection	10	Not willing	Negative	To know and confirm my status	Stigmatization and harassment
547	Fagge	12° 0' 24" N	8° 31' 44" E	Lawan Hassan Ahmad	FSW	Tertiary	Above 45	Yes	Yes	14 - 17 years	Having fun/love	Yes	Vaginal	Yes	No	No	Always	Yes	More than one	Paid for sex	Willing	Willing	Willing	Willing	Willing	Willing	Not willing	Willing	Willing	Willing	Willing	Willing	Willing	Willing	Willing	Willing	Willing	Yes	Stigmatization by providers	Yes	To know my status	Yes	Protection	16	Willing	Negative	To know and confirm my status	Stigmatization and harassment
548	Fagge	12° 0' 24" N	8° 31' 44" E	Lawan Hassan Ahmad	FSW	Secondary	Above 45	Yes	Yes	Below 13 years	Having fun/love	Yes	Vaginal	Yes	No	No	Irregularly	No	One	No transactional sex	Willing	Willing	Willing	Willing	Willing	Willing	Not willing	Not willing	Not willing	Not willing	Not willing	Not willing	Not willing	Willing	Willing	Willing	Not willing	Yes	Stigmatization by providers	Yes	Know my status	Yes	For protection	9	Not willing	Negative	To know and confirm my status	Stigmatization and harassment
549	Fagge	12° 0' 24" N	8° 31' 44" E	Lawan Hassan Ahmad	FSW	Secondary	18 - 24	Yes	Yes	14 - 17 years	Having fun/love	No		9	9	9	9	9	9	9	Willing	Willing	Willing	Willing	Willing	Willing	Not willing	Willing	Willing	Willing	Willing	Not willing	Willing	Willing	Willing	Willing	Not willing	Yes	lack of knowledge about HIV service provider	Yes	Know my status	Yes	For protection	14	Willing	Negative	To know and confirm my status	Lack of information and knowledge about HIV services
550	Fagge	12° 0' 24" N	8° 31' 44" E	Lawan Hassan Ahmad	FSW	Primary	25 - 34	Yes	Yes	Below 13 years	Having fun/love	Yes	Vaginal	Yes	No	No	Always	Yes	More than one	Paid for sex	Willing	Willing	Willing	Willing	Willing	Willing	Not willing	Willing	Willing	Willing	Willing	Willing	Willing	Willing	Willing	Willing	Willing	Yes	lack of knowledge about HIV service provider	Yes	To know my problem	Yes	For protection	16	Willing	Negative	To know and confirm my status	Lack of information and knowledge about HIV services
551	Fagge	12° 0' 24" N	8° 31' 44" E	Yunusa Diallo Sadiq	FSW	Secondary	25 - 34	Yes	Yes	14 - 17 years	Having fun/love	Yes	Vaginal	Yes	No	No	Always	Yes	One	No transactional sex	Willing	Willing	Willing	Willing	Willing	Willing	Not willing	Willing	Willing	Willing	Willing	Willing	Willing	Willing	Willing	Willing	Willing	Yes	Lack of information specific to my group	Yes	I want to know my HIV status	Yes	I want to prevent myself from contracting HIV	16	Willing	Negative	To know and confirm my status	Lack of information and knowledge about HIV services
552	Fagge	12° 0' 24" N	8° 31' 44" E	Yunusa Diallo Sadiq	FSW	Secondary	18 - 24	Yes	Yes	18 years and above	Having fun/love	Yes	Vaginal	Yes	No	No	Always	Yes	More than one	Paid for sex	Willing	Willing	Willing	Willing	Willing	Willing	Not willing	Willing	Willing	Willing	Willing	Willing	Willing	Willing	Willing	Willing	Willing	Yes	lack of knowledge about HIV service provider	Yes	To know my HIV status	Yes	To prevent me from contracting HIV	16	Willing	Negative	To know and confirm my status	Lack of information and knowledge about HIV services
553	Fagge	12° 0' 24" N	8° 31' 44" E	Yunusa Diallo Sadiq	FSW	Secondary	35 - 45	Yes	Yes	18 years and above	Having fun/love	No		9	9	9	9	9	9	9	Willing	Willing	Willing	Willing	Willing	Willing	Not willing	Willing	Willing	Willing	Willing	Willing	Willing	Willing	Willing	Willing	Willing	Yes	Lack of information specific to my group	Yes	To know my HIV status	Yes	To prevent myself from contracting HIV	16	Willing	Negative	To know and confirm my status	Lack of information and knowledge about HIV services
554	Fagge	12° 0' 24" N	8° 31' 44" E	Yunusa Diallo Sadiq	FSW	Secondary	18 - 24	Yes	Yes	Below 13 years	Having fun/love	Yes	Vaginal	Yes	No	No	Always	Yes	One	No transactional sex	Willing	Willing	Willing	Willing	Willing	Willing	Not willing	Not willing	Not willing	Willing	Willing	Willing	Willing	Willing	Willing	Willing	Willing	Yes	Lack of information specific to my group	Yes	I want to know my HIV status	Yes	To prevent me from contracting HIV	14	Willing	Negative	To know and confirm my status	Lack of information and knowledge about HIV services
555	Fagge	12° 0' 24" N	8° 31' 44" E	Yunusa Diallo Sadiq	FSW	Secondary	Above 45	Yes	Yes	14 - 17 years	Having fun/love	Yes	Vaginal	Yes	No	No	Always	Yes	One	Paid for sex	Willing	Willing	Willing	Willing	Willing	Willing	Not willing	Willing	Willing	Willing	Willing	Willing	Willing	Willing	Willing	Willing	Willing	Yes	lack of knowledge about HIV service provider	Yes	I want to know my HIV status	Yes	I want to prevent myself from contracting HIV	16	Willing	Negative	To know and confirm my status	Lack of information and knowledge about HIV services
556	Fagge	12° 0' 24" N	8° 31' 44" E	Yunusa Diallo Sadiq	FSW	Secondary	25 - 34	Yes	Yes	14 - 17 years	Peer pressure	Yes	Vaginal	Yes	No	No	Always	Yes	One	Paid for sex	Willing	Willing	Willing	Willing	Willing	Willing	Not willing	Willing	Willing	Willing	Willing	Willing	Willing	Willing	Willing	Willing	Willing	Yes	lack of knowledge about HIV service provider	Yes	I want to know my HIV status	Yes	To prevent me from contracting HIV	16	Willing	Negative	To know and confirm my status	Lack of information and knowledge about HIV services
557	Fagge	12° 0' 24" N	8° 31' 44" E	Yunusa Diallo Sadiq	FSW	Tertiary	25 - 34	Yes	Yes	Below 13 years	Having fun/love	Yes	Vaginal	Yes	No	No	Always	Yes	One	Paid for sex	Willing	Willing	Willing	Willing	Willing	Willing	Not willing	Willing	Willing	Willing	Willing	Willing	Willing	Willing	Willing	Willing	Willing	Yes	lack of knowledge about HIV service provider	Yes	I want to know my HIV status	Yes	To prevent me from contracting HIV	16	Willing	Negative	To know and confirm my status	Lack of information and knowledge about HIV services
558	Fagge	12° 0' 24" N	8° 31' 44" E	Yunusa Diallo Sadiq	FSW	Tertiary	Above 45	Yes	Yes	14 - 17 years	Having fun/love	Yes	Vaginal	Yes	No	No	Always	Yes	One	Paid for sex	Willing	Willing	Willing	Willing	Willing	Willing	Not willing	Willing	Willing	Willing	Willing	Willing	Willing	Willing	Willing	Willing	Willing	Yes	lack of knowledge about HIV service provider	Yes	To know my HIV status	Yes	To prevent me from contracting HIV	16	Willing	Negative	To know and confirm my status	Lack of information and knowledge about HIV services
559	Fagge	12° 0' 24" N	8° 31' 44" E	Yunusa Diallo Sadiq	FSW	Secondary	18 - 24	Yes	Yes	14 - 17 years	Having fun/love	Yes	Vaginal	Yes	No	No	Always	Yes	One	Paid for sex	Willing	Willing	Willing	Willing	Willing	Willing	Not willing	Willing	Willing	Willing	Willing	Willing	Willing	Willing	Willing	Willing	Willing	Yes	lack of knowledge about HIV service provider	Yes	To know my HIV status	Yes	To prevent me from contracting HIV	16	Willing	Negative	To know and confirm my status	Lack of information and knowledge about HIV services
560	Fagge	12° 0' 24" N	8° 31' 44" E	Yunusa Diallo Sadiq	FSW	Tertiary	25 - 34	Yes	Yes	Below 13 years	Having fun/love	Yes	Vaginal	Yes	No	No	Always	Yes	One	Paid for sex	Willing	Willing	Willing	Willing	Willing	Willing	Not willing	Willing	Willing	Willing	Willing	Willing	Willing	Willing	Willing	Willing	Willing	Yes	lack of knowledge about HIV service provider	Yes	To know my HIV status	Yes	To prevent me from contracting HIV	16	Willing	Negative	To know and confirm my status	Lack of information and knowledge about HIV services
561	Fagge	12° 0' 24" N	8° 31' 44" E	Yunusa Diallo Sadiq	FSW	Secondary	35 - 45	Yes	Yes	Below 13 years	Peer pressure	Yes	Vaginal	Yes	No	No	Always	Yes	One	Paid for sex	Willing	Willing	Willing	Willing	Willing	Willing	Not willing	Willing	Willing	Willing	Willing	Willing	Willing	Willing	Willing	Willing	Willing	Yes	lack of knowledge about HIV service provider	Yes	I want to know my HIV status	Yes	To prevent me from contracting HIV	16	Willing	Negative	To know and confirm my status	Lack of information and knowledge about HIV services
562	Fagge	12° 0' 24" N	8° 31' 44" E	Yunusa Diallo Sadiq	FSW	Secondary	25 - 34	Yes	Yes	18 years and above	Peer pressure	Yes	Vaginal	Yes	No	No	Irregularly	Yes	More than one	Paid for sex	Willing	Willing	Willing	Willing	Willing	Willing	Willing	Willing	Willing	Willing	Willing	Willing	Willing	Willing	Willing	Willing	Willing	Yes	lack of knowledge about HIV service provider	Yes	I want to know my HIV status	Yes	For prevention purposes	17	Willing	Negative	To know and confirm my status	Lack of information and knowledge about HIV services
563	Fagge	12° 0' 24" N	8° 31' 44" E	Lawan Hassan	FSW	Primary	Above 45	Yes	Yes	Below 13 years	Having fun/love	Yes	Vaginal Oral	Yes	No	Yes	Always	Yes	More than one	Paid for sex	Willing	Willing	Willing	Willing	Willing	Willing	Not willing	Willing	Not willing	Not willing	Willing	Not willing	Willing	Willing	Not willing	Willing	Willing	Yes	lack of knowledge about HIV service provider	Yes	To know my status	Yes	To protect my health	12	Not willing	Negative	To know and confirm my status	Lack of information and knowledge about HIV services
564	Fagge	12° 0' 24" N	8° 31' 44" E	Lawan Hassan Ahmad	FSW	Tertiary	Above 45	Yes	Yes	14 - 17 years	Having fun/love	Yes	Vaginal Oral	Yes	No	Yes	Always	Yes	More than one	Paid for sex	Willing	Willing	Willing	Willing	Willing	Willing	Not willing	Willing	Not willing	Not willing	Willing	Not willing	Not willing	Willing	Willing	Willing	Willing	Yes	Lack of information specific to my group	Yes	Know my health	Yes	Protection	12	Not willing	Negative	To know and confirm my status	Lack of information and knowledge about HIV services
565	Fagge	12° 0' 24" N	8° 31' 44" E	Lawan Hassan Ahmad	FSW	Secondary	35 - 45	Yes	Yes	Below 13 years	Having fun/love	Yes	Vaginal	Yes	No	No	Irregularly	Yes	More than one	Paid for sex	Willing	Willing	Willing	Willing	Willing	Willing	Not willing	Willing	Not willing	Willing	Willing	Not willing	Willing	Willing	Willing	Willing	Willing	Yes	Lack of information specific to my group	Yes	Know my health	Yes	For protection	14	Willing	Negative	To know and confirm my status	Lack of information and knowledge about HIV services
566	Fagge	12° 0' 24" N	8° 31' 44" E	Lawan Hassan Ahmad	FSW	Primary	35 - 45	Yes	Yes	Below 13 years	Having fun/love	Yes	Vaginal	Yes	No	No	Always	Yes	More than one	Paid for sex	Willing	Willing	Willing	Willing	Willing	Willing	Not willing	Not willing	Willing	Not willing	Not willing	Willing	Not willing	Willing	Willing	Willing	Willing	Yes	Lack of information specific to my group	Yes	For health status	Yes	To protect my self	12	Not willing	Negative	To know and confirm my status	Lack of information and knowledge about HIV services
567	Fagge	12° 0' 24" N	8° 31' 44" E	Lawan Hassan	FSW	No formal education	18 - 24	Yes	Yes	Below 13 years	Peer pressure	Yes	Vaginal	Yes	No	No	Irregularly	No	More than one	No transactional sex	Willing	Willing	Willing	Willing	Willing	Willing	Not willing	Not willing	Not willing	Not willing	Not willing	Not willing	Not willing	Willing	Willing	Willing	Willing	Yes	lack of knowledge about HIV service provider	Yes	Just like that	Yes	Protection	10	Not willing	Negative	To know and confirm my status	Lack of information and knowledge about HIV services
568	Fagge	12° 0' 24" N	8° 31' 44" E	Lawan Hassan	FSW	Secondary	25 - 34	Yes	Yes	18 years and above	Having fun/love	No		9	9	9	9	9	9	9	Not willing	Not willing	Not willing	Not willing	Not willing	Willing	Not willing	Not willing	Not willing	Not willing	Not willing	Not willing	Not willing	Willing	Willing	Willing	Not willing	Yes	lack of knowledge about HIV service provider	Yes	Just to see the result	Yes	For protection	4	Not willing	Negative	To know and confirm my status	Lack of information and knowledge about HIV services
569	Fagge	12° 0' 24" N	8° 31' 44" E	Yunusa Diallo Sadiq	FSW	Secondary	18 - 24	Yes	Yes	18 years and above	Peer pressure	No		9	9	9	9	9	9	9	Willing	Willing	Willing	Willing	Willing	Willing	Not willing	Willing	Willing	Willing	Willing	Willing	Willing	Willing	Willing	Willing	Willing	Yes	lack of knowledge about HIV service provider	Yes	I want to know my HIV status	Yes	For protection	16	Willing	Negative	To know and confirm my status	Lack of information and knowledge about HIV services
570	Fagge	12° 0' 24" N	8° 31' 44" E	Yunusa Diallo Sadiq	FSW	Secondary	18 - 24	Yes	Yes	14 - 17 years	Peer pressure	Yes	Vaginal	Yes	No	No	Irregularly	Yes	One	Paid for sex	Willing	Willing	Willing	Willing	Willing	Willing	Not willing	Willing	Willing	Willing	Willing	Willing	Willing	Willing	Willing	Willing	Willing	Yes	lack of knowledge about HIV service provider	Yes	I want to know my HIV status	Yes	For protection	16	Willing	Negative	To know and confirm my status	Lack of information and knowledge about HIV services
571	Fagge	12° 0' 24" N	8° 31' 44" E	Yunusa Diallo Sadiq	FSW	Tertiary	25 - 34	Yes	Yes	18 years and above	Having fun/love	No		9	9	9	9	9	9	9	Willing	Willing	Willing	Willing	Willing	Willing	Not willing	Not willing	Not willing	Willing	Willing	Willing	Willing	Willing	Willing	Willing	Willing	Yes	lack of knowledge about HIV service provider	Yes	I want to know my HIV status	Yes	For protection	14	Willing	Negative	To know and confirm my status	Lack of information and knowledge about HIV services
572	Fagge	12° 0' 24" N	8° 31' 44" E	Yunusa Diallo Sadiq	FSW	Secondary	18 - 24	Yes	Yes	14 - 17 years	Having fun/love	Yes	Vaginal	Yes	No	No	Always	Yes	One	Paid for sex	Willing	Willing	Willing	Willing	Willing	Willing	Not willing	Willing	Willing	Willing	Willing	Willing	Willing	Willing	Willing	Willing	Willing	Yes	lack of knowledge about HIV service provider	Yes	I want to know my HIV status	Yes	For protection	16	Willing	Negative	To know and confirm my status	Lack of information and knowledge about HIV services
573	Fagge	12° 0' 24" N	8° 31' 44" E	Yunusa Diallo Sadiq	FSW	Secondary	18 - 24	Yes	Yes	Below 13 years	Peer pressure	Yes	Vaginal	Yes	No	No	Always	Yes	One	Paid for sex	Willing	Willing	Willing	Willing	Willing	Willing	Not willing	Not willing	Not willing	Willing	Willing	Willing	Willing	Willing	Willing	Willing	Willing	Yes	lack of knowledge about HIV service provider	Yes	I want to know my HIV status	Yes	For protection	14	Willing	Negative	To know and confirm my status	Lack of information and knowledge about HIV services
574	Fagge	12° 0' 24" N	8° 31' 44" E	Yunusa Diallo Sadiq	FSW	Secondary	35 - 45	Yes	Yes	Below 13 years	Having fun/love	Yes	Vaginal	Yes	No	No	Irregularly	Yes	More than one	No transactional sex	Willing	Willing	Willing	Willing	Willing	Willing	Not willing	Willing	Willing	Willing	Willing	Willing	Willing	Willing	Willing	Willing	Willing	Yes	lack of knowledge about HIV service provider	Yes	I want to know my HIV status	Yes	For prevention	16	Willing	Negative	To know and confirm my status	Lack of information and knowledge about HIV services
575	Fagge	12° 0' 24" N	8° 31' 44" E	Yunusa Diallo Sadiq	FSW	Secondary	Above 45	Yes	Yes	14 - 17 years	Having fun/love	No		9	9	9	9	9	9	9	Willing	Willing	Willing	Willing	Willing	Willing	Not willing	Willing	Willing	Willing	Willing	Willing	Willing	Willing	Willing	Willing	Willing	Yes	lack of knowledge about HIV service provider	Yes	I want to know my HIV status	Yes	For protection	16	Willing	Negative	To know and confirm my status	Lack of information and knowledge about HIV services
576	Fagge	12° 0' 24" N	8° 31' 44" E	Yunusa Diallo Sadiq	FSW	Secondary	18 - 24	Yes	Yes	18 years and above	Peer pressure	Yes	Vaginal	Yes	No	No	Always	Yes	One	Paid for sex	Willing	Willing	Willing	Willing	Willing	Willing	Not willing	Willing	Willing	Willing	Willing	Willing	Willing	Willing	Willing	Willing	Willing	Yes	lack of knowledge about HIV service provider	Yes	I want to know my HIV status	Yes	For protection	16	Willing	Negative	To know and confirm my status	Lack of information and knowledge about HIV services
577	Fagge	12° 0' 24" N	8° 31' 44" E	Yunusa Diallo Sadiq	FSW	Secondary	25 - 34	Yes	Yes	18 years and above	Peer pressure	Yes	Vaginal	Yes	No	No	Irregularly	Yes	One	Paid for sex	Willing	Willing	Willing	Willing	Willing	Willing	Not willing	Willing	Willing	Willing	Willing	Willing	Willing	Willing	Willing	Willing	Willing	Yes	lack of knowledge about HIV service provider	Yes	I want to know my HIV status	Yes	For prevention purposes	16	Willing	Negative	To know and confirm my status	Lack of information and knowledge about HIV services
578	Fagge	12° 0' 24" N	8° 31' 44" E	Yunusa Diallo Sadiq	FSW	Primary	35 - 45	Yes	Yes	18 years and above	Having fun/love	No		9	9	9	9	9	9	9	Willing	Willing	Willing	Willing	Willing	Willing	Not willing	Willing	Willing	Willing	Willing	Willing	Willing	Willing	Willing	Willing	Willing	Yes	lack of knowledge about HIV service provider	Yes	I want to know my HIV status	Yes	For protection	16	Willing	Negative	To know and confirm my status	Lack of information and knowledge about HIV services
579	Fagge	12° 0' 24" N	8° 31' 44" E	Aisha	FSW	Secondary	18 - 24	Yes	Yes	14 - 17 years	Having fun/love	Yes	Vaginal	Yes	No	No	Irregularly	No	More than one	Paid for sex	Willing	Willing	Willing	Willing	Willing	Willing	Willing	Not willing	Not willing	Willing	Not willing	Not willing	Willing	Not willing	Willing	Willing	Willing	Yes	lack of knowledge about HIV service provider	Yes	To know my status	Yes	For prevention	12	Not willing	Negative	To know and confirm my status	Lack of information and knowledge about HIV services
580	Fagge	12° 0' 24" N	8° 31' 44" E	Goggo garo	FSW	Tertiary	25 - 34	Yes	No	14 - 17 years	Having fun/love	Yes	Vaginal Oral	Yes	No	Yes	Irregularly	Yes	More than one	Paid & recieved	Not willing	Not willing	Willing	Willing	Willing	Willing	Willing	Willing	Willing	Willing	Willing	Willing	Willing	Not willing	Willing	Willing	Willing	Yes	Inability to address police harrassment	Yes	To know my hiv status even though I've tested myself before	Yes	To prevent getting hiv	14	Willing	Negative	To know and confirm my status	Stigmatization and harassment
581	Fagge	12° 0' 24" N	8° 31' 44" E	Ukuti Tatimo	FSW	Primary	Above 45	No	No	Below 13 years	Having fun/love	Yes	Vaginal Oral	Yes	No	Yes	Irregularly	No	More than one	Paid & recieved	Not willing	Willing	Willing	Willing	Willing	Willing	Willing	Willing	Willing	Willing	Willing	Willing	Willing	Willing	Willing	Willing	Willing	Yes	Non-availability of service providers to manage stigma related crisis	Yes	To know about my Hiv status	Yes	To prevent my self from contracting Hiv	16	Willing	Negative	To know and confirm my status	Non-availability of HIV services provider
582	Fagge	12° 0' 24" N	8° 31' 44" E	Aisha idris	FSW	No formal education	25 - 34	Yes	No	Below 13 years	Having fun/love	Yes	Vaginal Oral	Yes	No	Yes	Irregularly	No	More than one	Recieved gift for sex	Willing	Willing	Willing	Willing	Willing	Willing	Willing	Willing	Willing	Willing	Willing	Willing	Willing	Willing	Willing	Willing	Willing	Yes	lack of knowledge about HIV service provider	Yes	To know if I have hiv or not	Yes	To stop me from getting expose to hiv	17	Willing	Negative	To know and confirm my status	Lack of information and knowledge about HIV services
583	Fagge	12° 0' 24" N	8° 31' 44" E	Larai	FSW	Secondary	Above 45	Yes	No	18 years and above	Having fun/love	Yes	Vaginal	Yes	No	No	Always	Yes	More than one	Paid for sex	Willing	Willing	Willing	Willing	Willing	Willing	Willing	Willing	Willing	Willing	Willing	Willing	Willing	Willing	Willing	Not willing	Willing	No	Inability to provide HIV counselling services	Yes	Protection	Yes	Protection	16	Willing	Positive	For further precaution, protection and treatment	Inability to provide HIV counselling services
584	Fagge	12° 0' 24" N	8° 31' 44" E	JO	FSW	Tertiary	25 - 34	No	No	14 - 17 years	Having fun/love	No		9	9	9	9	9	9	9	Willing	Not willing	Not willing	Willing	Willing	Willing	Willing	Not willing	Willing	Not willing	Not willing	Not willing	Not willing	Not willing	Not willing	Not willing	Not willing	No	Stigmatization by providers	Yes	To know my status	Yes	To prevent transmission of the virus format any infected partner	6	Not willing	Positive	To know and confirm my status	Stigmatization and harassment
585	Fagge	12° 0' 24" N	8° 31' 44" E	Aisha jimoh	FSW	Secondary	25 - 34	No	No	Below 13 years	Having fun/love	Yes	Vaginal	Yes	No	No	Always	Yes	One	No transactional sex	Willing	Willing	Willing	Willing	Willing	Willing	Willing	Not willing	Willing	Willing	Not willing	Not willing	Not willing	Not willing	Not willing	Not willing	Not willing	No	Lack of accessible free services	Yes	To know my status	Yes	To prevent my self from contacting?	9	Not willing	Negative	To know and confirm my status	Lack of free accessible and comprehensive services
586	Fagge	12° 0' 24" N	8° 31' 44" E	Aisha jimoh	FSW	Tertiary	Above 45	No	No	Below 13 years	Having fun/love	No		9	9	9	9	9	9	9	Not willing	Willing	Willing	Willing	Not willing	Willing	Willing	Willing	Willing	Willing	Willing	Willing	Willing	Not willing	Not willing	Not willing	Not willing	No	lack of knowledge about HIV service provider	Yes	To know my status	Yes	To prevent me from contacting the disease	11	Not willing	Negative	To know and confirm my status	Lack of information and knowledge about HIV services
587	Fagge	12° 0' 24" N	8° 31' 44" E	Aisha	FSW	Secondary	18 - 24	No	No	Below 13 years	Having fun/love	Yes	Vaginal	Yes	No	No	Irregularly	No	One	No transactional sex	Willing	Not willing	Willing	Willing	Not willing	Willing	Willing	Willing	Willing	Willing	Not willing	Not willing	Not willing	Not willing	Not willing	Not willing	Not willing	No	lack of knowledge about HIV service provider	Yes	To know my status	Yes	To prevent me from contacting the disease	8	Not willing	Positive	To know and confirm my status	Lack of information and knowledge about HIV services
588	Fagge	12° 0' 24" N	8° 31' 44" E	Aisha	FSW	Tertiary	35 - 45	No	No	18 years and above	Having fun/love	Yes	Vaginal	Yes	No	No	Irregularly	No	One	No transactional sex	Not willing	Willing	Willing	Not willing	Not willing	Willing	Willing	Not willing	Not willing	Willing	Not willing	Not willing	Not willing	Not willing	Willing	Willing	Willing	Yes	Stigmatization by providers	Yes	To know my status	Yes	To prevent me from contacting the disease	8	Not willing	Negative	To know and confirm my status	Stigmatization and harassment
589	Fagge	12° 0' 24" N	8° 31' 44" E	Aisha	FSW	Secondary	25 - 34	No	No	Below 13 years	Having fun/love	Yes	Vaginal	Yes	No	No	Irregularly	No	One	No transactional sex	Willing	Willing	Willing	Willing	Willing	Willing	Willing	Not willing	Willing	Willing	Willing	Willing	Willing	Willing	Willing	Willing	Willing	Yes	lack of friendly facilities	Yes	To know about my status	Yes	To prevent me from contacting the disease	16	Willing	Negative	To know and confirm my status	Lack of friendly facilities
590	Fagge	12° 0' 24" N	8° 31' 44" E	Aisha	FSW	Secondary	Above 45	No	No	14 - 17 years	Having fun/love	Yes	Vaginal	Yes	No	No	Irregularly	No	One	No transactional sex	Willing	Willing	Willing	Willing	Not willing	Willing	Willing	Not willing	Not willing	Willing	Not willing	Not willing	Not willing	Not willing	Not willing	Not willing	Willing	Yes	Inability to provide HIV counselling services	Yes	To know about my status	Yes	To prevent me from contacting the disease	8	Not willing	Negative	To know and confirm my status	Inability to provide HIV counselling services
591	Fagge	12° 0' 24" N	8° 31' 44" E	Aisha	FSW	Secondary	18 - 24	No	No	Below 13 years	Having fun/love	Yes	Vaginal	Yes	No	No	Irregularly	No	One	No transactional sex	Not willing	Not willing	Willing	Willing	Willing	Willing	Willing	Willing	Willing	Not willing	Not willing	Not willing	Willing	Not willing	Not willing	Willing	Not willing	Yes	Stigmatization by providers	Yes	To know about my status	Yes	To prevent me from contacting the disease	9	Not willing	Negative	To know and confirm my status	Stigmatization and harassment
592	Fagge	12° 0' 24" N	8° 31' 44" E	Aisha	FSW	Primary	25 - 34	No	No	Below 13 years	Having fun/love	Yes	Vaginal	Yes	No	No	Irregularly	No	One	No transactional sex	Not willing	Not willing	Not willing	Not willing	Not willing	Willing	Willing	Not willing	Not willing	Not willing	Not willing	Not willing	Not willing	Not willing	Not willing	Not willing	Willing	Yes	lack of friendly facilities	Yes	To know my status	Yes	To prevent me from contacting the disease	3	Not willing	Negative	To know and confirm my status	Lack of friendly facilities
593	Fagge	12° 0' 24" N	8° 31' 44" E	Aisha	FSW	Secondary	Above 45	No	No	Below 13 years	Marriage	No		9	9	9	9	9	9	9	Not willing	Not willing	Not willing	Not willing	Not willing	Not willing	Not willing	Not willing	Not willing	Not willing	Not willing	Not willing	Not willing	Not willing	Not willing	Not willing	Not willing	Yes	lack of knowledge about HIV service provider	Yes	To know my about my status	Yes	For prevention	0	Not willing	Negative	To know and confirm my status	Lack of information and knowledge about HIV services
594	Fagge	12° 0' 24" N	8° 31' 44" E	Aisha	FSW	Tertiary	25 - 34	No	No	Below 13 years	Having fun/love	Yes	Vaginal	Yes	No	No	Irregularly	No	One	No transactional sex	Not willing	Willing	Willing	Willing	Willing	Willing	Willing	Not willing	Not willing	Willing	Not willing	Not willing	Not willing	Not willing	Not willing	Not willing	Not willing	Yes	lack of friendly facilities	Yes	To know my status	Yes	For prevention	7	Not willing	Negative	To know and confirm my status	Lack of friendly facilities
595	Fagge	12° 0' 24" N	8° 31' 44" E	Aisha	FSW	Secondary	Above 45	No	No	Below 13 years	Having fun/love	Yes	Vaginal	Yes	No	No	Always	Yes	More than one	Recieved gift for sex	Willing	Willing	Willing	Willing	Not willing	Willing	Willing	Willing	Willing	Willing	Willing	Willing	Willing	Willing	Willing	Willing	Willing	Yes	Stigmatization by providers	Yes	To know about my status	Yes	For prevention	16	Willing	Negative	To know and confirm my status	Stigmatization and harassment
596	Fagge	12° 0' 24" N	8° 31' 44" E	Aisha	FSW	Tertiary	35 - 45	No	No	Below 13 years	Having fun/love	Yes	Vaginal	Yes	No	No	Irregularly	No	One	No transactional sex	Willing	Willing	Willing	Not willing	Not willing	Willing	Willing	Not willing	Not willing	Willing	Not willing	Not willing	Willing	Not willing	Willing	Willing	Willing	Yes	lack of knowledge about HIV service provider	Yes	To know about my status	Yes	For prevention	10	Not willing	Negative	To know and confirm my status	Lack of information and knowledge about HIV services
597	Fagge	12° 0' 24" N	8° 31' 44" E	Aisha	FSW	Secondary	Above 45	No	No	14 - 17 years	Having fun/love	No		9	9	9	9	9	9	9	Not willing	Willing	Willing	Not willing	Not willing	Willing	Willing	Not willing	Willing	Willing	Not willing	Willing	Willing	Willing	Willing	Willing	Willing	Yes	Inability to provide HIV counselling services	Yes	To know about my status	Yes	For prevention	12	Not willing	Negative	To know and confirm my status	Inability to provide HIV counselling services
598	Fagge	12° 0' 24" N	8° 31' 44" E	Lawan Hassan Ahmad	FSW	Primary	Above 45	Yes	Yes	14 - 17 years	Peer pressure	Yes	Vaginal	Yes	No	No	Irregularly	No	More than one	Paid & recieved	Willing	Willing	Willing	Willing	Willing	Willing	Willing	Willing	Willing	Willing	Willing	Willing	Willing	Willing	Willing	Willing	Willing	Not Sure	Lack of information specific to my group	Yes	To know about my status	Yes	Protection from risk behaviour	17	Willing	Negative	To know and confirm my status	Lack of information and knowledge about HIV services
599	Fagge	12° 0' 24" N	8° 31' 44" E	Lawan Hassan Ahmad	FSW	Secondary	Above 45	Yes	Yes	18 years and above	Peer pressure	Yes	Vaginal	Yes	No	No	Irregularly	Yes	More than one	Paid for sex	Willing	Willing	Willing	Willing	Willing	Willing	Willing	Willing	Willing	Willing	Willing	Willing	Willing	Willing	Willing	Willing	Willing	Yes	Non-availability of service providers to manage stigma related crisis	Yes	To know my health	Yes	Protection	17	Willing	Negative	To know and confirm my status	Non-availability of HIV services provider
600	Fagge	12° 0' 24" N	8° 31' 44" E	Lawan Hassan Ahmad	FSW	Primary	18 - 24	Yes	Yes	18 years and above	Peer pressure	Yes	Vaginal	Yes	No	No	Irregularly	No	More than one	Paid for sex	Willing	Willing	Willing	Willing	Willing	Willing	Willing	Willing	Willing	Willing	Willing	Willing	Willing	Willing	Willing	Willing	Willing	Yes	Lack of accessible free services	Yes	Just like that	Yes	Protection	17	Willing	Negative	To know and confirm my status	Lack of free accessible and comprehensive services
601	Fagge	12° 0' 24" N	8° 31' 44" E	Aisha	FSW	Secondary	25 - 34	No	No	Below 13 years	Having fun/love	Yes	Vaginal Oral	Yes	No	Yes	Always	Yes	One	No transactional sex	Willing	Willing	Willing	Not willing	Not willing	Willing	Not willing	Not willing	Willing	Not willing	Not willing	Not willing	Not willing	Not willing	Not willing	Not willing	Not willing	Yes	Non-availability of service providers to manage stigma related crisis	Yes	To know my status	Yes	For prevention	5	Not willing	Negative	To know and confirm my status	Non-availability of HIV services provider
602	Fagge	12° 0' 24" N	8° 31' 44" E	Lawan Hassan Ahmad	FSW	Primary	18 - 24	Yes	Yes	18 years and above	Peer pressure	Yes	Vaginal	Yes	No	No	Irregularly	No	More than one	Paid & recieved	Willing	Willing	Willing	Willing	Willing	Willing	Willing	Willing	Willing	Willing	Not willing	Not willing	Willing	Not willing	Willing	Willing	Not willing	Yes	Stigmatization by providers	Yes	Know about my status	Yes	Protection	13	Willing	Negative	To know and confirm my status	Stigmatization and harassment
603	Fagge	12° 0' 24" N	8° 31' 44" E	Aisha	FSW	Tertiary	Above 45	No	No	Below 13 years	Having fun/love	Yes	Vaginal	Yes	No	No	Always	Yes	One	No transactional sex	Willing	Willing	Willing	Willing	Willing	Willing	Willing	Not willing	Not willing	Willing	Not willing	Not willing	Not willing	Not willing	Not willing	Willing	Willing	Yes	lack of friendly facilities	Yes	To know my status	Yes	For prevention	10	Not willing	Negative	To know and confirm my status	Lack of friendly facilities
604	Fagge	12° 0' 24" N	8° 31' 44" E	LT0423/KN/001/0020	FSW	Tertiary	35 - 45	No	No	18 years and above	Having fun/love	Yes	Vaginal	Yes	No	No	Always	Yes	One	No transactional sex	Willing	Willing	Willing	Not willing	Not willing	Willing	Willing	Not willing	Not willing	Not willing	Not willing	Not willing	Not willing	Willing	Willing	Willing	Willing	Yes	lack of knowledge about HIV service provider	Yes	To know my status	Yes	For prevention	9	Not willing	Negative	To know and confirm my status	Lack of information and knowledge about HIV services
605	Fagge	12° 0' 24" N	8° 31' 44" E	Aisha	FSW	Secondary	35 - 45	No	No	Below 13 years	Having fun/love	Yes	Vaginal	Yes	No	No	Irregularly	No	One	No transactional sex	Willing	Willing	Willing	Willing	Willing	Willing	Willing	Willing	Willing	Willing	Willing	Willing	Willing	Willing	Willing	Willing	Willing	Yes	lack of friendly facilities	Yes	To know my status	Yes	For prevention	17	Willing	Negative	To know and confirm my status	Lack of friendly facilities
606	Fagge	12° 0' 24" N	8° 31' 44" E	Aisha	FSW	Tertiary	35 - 45	No	No	18 years and above	Having fun/love	No		9	9	9	9	9	9	9	Willing	Willing	Willing	Willing	Willing	Willing	Willing	Not willing	Not willing	Not willing	Not willing	Not willing	Not willing	Not willing	Not willing	Not willing	Not willing	Yes	Lack of information specific to my group	Yes	To know my status	Yes	For prevention	7	Not willing	Negative	To know and confirm my status	Lack of information and knowledge about HIV services
607	Fagge	12° 0' 24" N	8° 31' 44" E	Lawan Hassan	FSW	Primary	35 - 45	Yes	Yes	18 years and above	Peer pressure	Yes	Vaginal Oral	Yes	No	Yes	Irregularly	Yes	More than one	Paid & recieved	Willing	Willing	Willing	Willing	Willing	Willing	Willing	Not willing	Not willing	Not willing	Not willing	Not willing	Not willing	Willing	Willing	Willing	Willing	Yes	lack of knowledge about HIV service provider	Yes	To kown my status	Yes	To protect my self	11	Not willing	Negative	To know and confirm my status	Lack of information and knowledge about HIV services
608	Fagge	12° 0' 24" N	8° 31' 44" E	Lawan Hassan	FSW	Primary	35 - 45	Yes	Yes	18 years and above	Peer pressure	Yes	Vaginal Oral	Yes	No	Yes	Irregularly	No	One	No transactional sex	Willing	Willing	Not willing	Willing	Willing	Willing	Not willing	Not willing	Not willing	Willing	Not willing	Not willing	Willing	Willing	Willing	Willing	Willing	Yes	Lack of accessible free services	Yes	To know my status	Yes	To protect my self	11	Not willing	Negative	To know and confirm my status	Lack of free accessible and comprehensive services
609	Fagge	12° 0' 24" N	8° 31' 44" E	Aisha	FSW	No formal education	25 - 34	No	No	18 years and above	To obtain money	No		9	9	9	9	9	9	9	Willing	Willing	Willing	Willing	Willing	Willing	Willing	Not willing	Not willing	Not willing	Not willing	Not willing	Not willing	Willing	Not willing	Willing	Willing	Yes	lack of friendly facilities	Yes	To know my status	Yes	For prevention	10	Not willing	Positive	To know and confirm my status	Lack of friendly facilities
610	Fagge	12° 0' 24" N	8° 31' 44" E	Aisha	FSW	Secondary	25 - 34	No	No	18 years and above	To obtain money	Yes	Vaginal	Yes	No	No	Always	Yes	More than one	Recieved gift for sex	Willing	Willing	Willing	Willing	Willing	Willing	Willing	Not willing	Not willing	Willing	Not willing	Not willing	Not willing	Not willing	Not willing	Not willing	Not willing	Not Sure	Lack of information specific to my group	Yes	To know my status	Yes	For prevention	8	Not willing	Negative	To know and confirm my status	Lack of information and knowledge about HIV services
611	Fagge	12° 0' 24" N	8° 31' 44" E	Aisha	FSW	Tertiary	Above 45	Yes	Yes	Below 13 years	To obtain money	Yes	Vaginal	Yes	No	No	Always	Yes	More than one	Recieved gift for sex	Willing	Willing	Willing	Not willing	Willing	Willing	Willing	Not willing	Not willing	Willing	Not willing	Not willing	Not willing	Not willing	Not willing	Not willing	Not willing	Yes	lack of knowledge about HIV service provider	Yes	To know my status	Yes	For prevention	7	Not willing	Negative	To know and confirm my status	Lack of information and knowledge about HIV services
612	Fagge	12° 0' 24" N	8° 31' 44" E	Aisha	FSW	Primary	25 - 34	No	No	Below 13 years	Having fun/love	Yes	Vaginal	Yes	No	No	Always	Yes	More than one	Recieved gift for sex	Willing	Willing	Willing	Not willing	Willing	Willing	Willing	Not willing	Not willing	Not willing	Not willing	Not willing	Not willing	Not willing	Not willing	Not willing	Not willing	Yes	Inability to provide HIV counselling services	Yes	To know my status	Yes	For prevention	6	Not willing	Negative	To know and confirm my status	Inability to provide HIV counselling services
613	Fagge	12° 0' 24" N	8° 31' 44" E	Aisha	FSW	Secondary	25 - 34	Yes	No	18 years and above	To obtain money	No		9	9	9	9	9	9	9	Willing	Willing	Willing	Willing	Willing	Willing	Willing	Not willing	Not willing	Not willing	Not willing	Not willing	Not willing	Not willing	Not willing	Not willing	Not willing	Yes	Stigmatization by providers	Yes	To know my status	Yes	For prevention	7	Not willing	Negative	To know and confirm my status	Stigmatization and harassment
614	Fagge	12° 0' 24" N	8° 31' 44" E	Aisha	FSW	Secondary	Above 45	Yes	No	Below 13 years	Having fun/love	Yes	Vaginal	Yes	No	No	Always	No	More than one	Recieved gift for sex	Willing	Willing	Willing	Willing	Willing	Willing	Willing	Willing	Willing	Willing	Willing	Willing	Not willing	Not willing	Not willing	Willing	Willing	Yes	lack of friendly facilities	Yes	To know my status	Yes	For prevention	14	Willing	Positive	To know and confirm my status	Lack of friendly facilities
615	Fagge	12° 0' 24" N	8° 31' 44" E	Aisha	FSW	Secondary	Above 45	Yes	No	Below 13 years	To obtain money	Yes	Vaginal	Yes	No	No	Irregularly	Yes	More than one	Recieved gift for sex	Willing	Willing	Willing	Willing	Willing	Willing	Willing	Not willing	Not willing	Not willing	Not willing	Not willing	Not willing	Not willing	Not willing	Not willing	Not willing	No	lack of friendly facilities	Yes	To know my status	Yes	For prevention	7	Not willing	Negative	To know and confirm my status	Lack of friendly facilities
616	Fagge	12° 0' 24" N	8° 31' 44" E	Aisha	FSW	Secondary	18 - 24	Yes	No	Below 13 years	Having fun/love	Yes	Vaginal	Yes	No	No	Always	Yes	More than one	Recieved gift for sex	Willing	Willing	Willing	Willing	Willing	Willing	Willing	Willing	Not willing	Not willing	Willing	Not willing	Not willing	Willing	Not willing	Not willing	Willing	Yes	Inability to provide HIV counselling services	Yes	To know my status	Yes	For prevention	11	Not willing	Negative	To know and confirm my status	Inability to provide HIV counselling services
617	Fagge	12° 0' 24" N	8° 31' 44" E	Aisha	FSW	Secondary	Above 45	Yes	No	18 years and above	Having fun/love	No		9	9	9	9	9	9	9	Willing	Willing	Willing	Willing	Willing	Willing	Willing	Willing	Willing	Not willing	Not willing	Not willing	Not willing	Not willing	Willing	Willing	Willing	Yes	Lack of information specific to my group	Yes	To know my status	Yes	For prevention	12	Not willing	Negative	To know and confirm my status	Lack of information and knowledge about HIV services
618	Fagge	12° 0' 24" N	8° 31' 44" E	Aisha	FSW	Secondary	18 - 24	Yes	No	18 years and above	Having fun/love	Yes	Vaginal	Yes	No	No	Always	No	More than one	Recieved gift for sex	Willing	Willing	Willing	Willing	Willing	Willing	Willing	Willing	Willing	Willing	Willing	Not willing	Not willing	Willing	Not willing	Not willing	Willing	Yes	Lack of information specific to my group	Yes	To know my status	Yes	For prevention	13	Willing	Negative	To know and confirm my status	Lack of information and knowledge about HIV services
619	Fagge	12° 0' 24" N	8° 31' 44" E	Aisha	FSW	Secondary	35 - 45	Yes	No	18 years and above	Having fun/love	Yes	Vaginal	Yes	No	No	Always	Yes	More than one	Recieved gift for sex	Willing	Willing	Willing	Willing	Willing	Willing	Willing	Not willing	Not willing	Willing	Not willing	Not willing	Willing	Not willing	Not willing	Willing	Willing	Yes	Lack of information specific to my group	Yes	To know my status	Yes	For prevention	11	Not willing	Negative	To know and confirm my status	Lack of information and knowledge about HIV services
620	Fagge	12° 0' 24" N	8° 31' 44" E	Aisha	FSW	Secondary	35 - 45	Yes	No	Below 13 years	Having fun/love	Yes	Vaginal	Yes	No	No	Always	Yes	More than one	Recieved gift for sex	Willing	Willing	Willing	Willing	Willing	Willing	Willing	Not willing	Not willing	Willing	Not willing	Not willing	Willing	Not willing	Not willing	Willing	Willing	Yes	Stigmatization by providers	Yes	To know my status	Yes	To know my status	11	Not willing	Negative	To know and confirm my status	Stigmatization and harassment
621	Fagge	12° 0' 24" N	8° 31' 44" E	Aisha	FSW	Secondary	18 - 24	Yes	No	Below 13 years	To obtain money	Yes	Vaginal	Yes	No	No	Always	Yes	More than one	Recieved gift for sex	Willing	Willing	Willing	Willing	Willing	Willing	Willing	Not willing	Not willing	Not willing	Not willing	Not willing	Not willing	Not willing	Not willing	Not willing	Not willing	Yes	lack of knowledge about HIV service provider	Yes	To know about my health status	Yes	For prevention	7	Not willing	Negative	To know and confirm my status	Lack of information and knowledge about HIV services
622	Fagge	12° 0' 24" N	8° 31' 44" E	Aisha	FSW	Secondary	25 - 34	Yes	No	Below 13 years	Having fun/love	Yes	Vaginal	Yes	No	No	Always	Yes	More than one	Recieved gift for sex	Willing	Willing	Willing	Willing	Willing	Willing	Willing	Willing	Not willing	Not willing	Not willing	Not willing	Willing	Not willing	Not willing	Willing	Willing	Yes	lack of friendly facilities	Yes	To know my status	Yes	For prevention	11	Not willing	Negative	To know and confirm my status	Lack of friendly facilities
623	Fagge	12° 0' 24" N	8° 31' 44" E	Aisha	FSW	Tertiary	Above 45	Yes	No	18 years and above	Having fun/love	No		9	9	9	9	9	9	9	Willing	Willing	Willing	Willing	Willing	Willing	Willing	Not willing	Willing	Not willing	Willing	Not willing	Willing	Willing	Willing	Not willing	Willing	Yes	lack of friendly facilities	Yes	To know my status	Yes	For prevention	13	Willing	Negative	To know and confirm my status	Lack of friendly facilities
624	Fagge	12° 0' 24" N	8° 31' 44" E	Aisha	FSW	No formal education	25 - 34	Yes	No	Below 13 years	To obtain money	Yes	Vaginal	Yes	No	No	Always	Yes	More than one	Recieved gift for sex	Not willing	Not willing	Not willing	Not willing	Willing	Not willing	Not willing	Not willing	Not willing	Not willing	Not willing	Not willing	Not willing	Not willing	Not willing	Not willing	Not willing	Yes	Stigmatization by providers	Yes	To know my status	Yes	For prevention	1	Not willing	Negative	To know and confirm my status	Stigmatization and harassment
625	Fagge	12° 0' 24" N	8° 31' 44" E	Aisha	FSW	No formal education	25 - 34	Yes	Yes	14 - 17 years	To obtain money	Yes	Vaginal	Yes	No	No	Always	Yes	More than one	Recieved gift for sex	Not willing	Not willing	Not willing	Willing	Willing	Not willing	Not willing	Not willing	Not willing	Not willing	Not willing	Not willing	Not willing	Not willing	Not willing	Not willing	Not willing	Not Sure	Stigmatization by providers	Yes	To know my status	Yes	For prevention	2	Not willing	Negative	To know and confirm my status	Stigmatization and harassment
626	Fagge	12° 0' 24" N	8° 31' 44" E	Aisha	FSW	Tertiary	35 - 45	No	No	14 - 17 years	To obtain money	Yes	Vaginal	Yes	No	No	Irregularly	No	More than one	Recieved gift for sex	Willing	Willing	Willing	Not willing	Willing	Willing	Willing	Not willing	Not willing	Not willing	Not willing	Not willing	Not willing	Not willing	Not willing	Not willing	Not willing	Yes	Non-availability of service providers to manage stigma related crisis	Yes	To find out about my status	Yes	For prevention	6	Not willing	Negative	To know and confirm my status	Non-availability of HIV services provider
627	Fagge	12° 0' 24" N	8° 31' 44" E	LT0423/KN/001/0020	FSW	Secondary	18 - 24	Yes	No	Below 13 years	Peer pressure	Yes	Vaginal	Yes	No	No	Always	Yes	More than one	Paid for sex	Not willing	Willing	Willing	Willing	Willing	Willing	Willing	Not willing	Not willing	Not willing	Not willing	Not willing	Not willing	Not willing	Not willing	Not willing	Not willing	Yes	Lack of information specific to my group	Yes	To know about my status	Yes	For prevention	6	Not willing	Negative	To know and confirm my status	Lack of information and knowledge about HIV services
628	Fagge	12° 0' 24" N	8° 31' 44" E	Aisha	FSW	No formal education	35 - 45	Yes	No	18 years and above	To obtain money	Yes	Vaginal	Yes	No	No	Irregularly	No	More than one	Recieved gift for sex	Willing	Willing	Willing	Willing	Willing	Willing	Willing	Willing	Not willing	Not willing	Not willing	Not willing	Not willing	Willing	Not willing	Willing	Willing	Yes	Stigmatization by providers	Yes	To know about my health status	Yes	For prevention	11	Not willing	Negative	To know and confirm my status	Stigmatization and harassment
629	Fagge	12° 0' 24" N	8° 31' 44" E	Aisha	FSW	Secondary	35 - 45	Yes	No	14 - 17 years	Having fun/love	Yes	Vaginal	Yes	No	No	Always	Yes	One	Recieved gift for sex	Willing	Willing	Willing	Willing	Willing	Willing	Willing	Willing	Willing	Willing	Willing	Willing	Willing	Willing	Willing	Willing	Willing	Yes	Lack of accessible free services	Yes	To know my status	Yes	For prevention	17	Willing	Negative	To know and confirm my status	Lack of free accessible and comprehensive services
630	Fagge	12° 0' 24" N	8° 31' 44" E	Aisha	FSW	Tertiary	18 - 24	Yes	No	14 - 17 years	Having fun/love	No		9	9	9	9	9	9	9	Willing	Willing	Willing	Willing	Willing	Willing	Willing	Willing	Not willing	Not willing	Not willing	Not willing	Willing	Willing	Willing	Willing	Willing	Yes	Lack of accessible free services	Yes	To know my status	Yes	For prevention	13	Willing	Positive	To know and confirm my status	Lack of free accessible and comprehensive services
631	Fagge	12° 0' 24" N	8° 31' 44" E	Aisha	FSW	No formal education	18 - 24	Yes	No	14 - 17 years	Peer pressure	Yes	Vaginal	Yes	No	No	Always	Yes	More than one	Paid for sex	Willing	Willing	Willing	Willing	Willing	Willing	Willing	Willing	Willing	Willing	Willing	Willing	Willing	Willing	Willing	Willing	Willing	Yes	Lack of accessible free services	Yes	To know my status	Yes	For prevention	17	Willing	Negative	To know and confirm my status	Lack of free accessible and comprehensive services
632	Fagge	12° 0' 24" N	8° 31' 44" E	Aisha	FSW	Secondary	Above 45	No	No	18 years and above	99	No		9	9	9	9	9	9	9	Willing	Willing	Willing	Not willing	Not willing	Willing	Willing	Willing	Willing	Willing	Willing	Willing	Willing	Willing	Willing	Willing	Willing	Yes	lack of friendly facilities	Yes	To know my status	Yes	To prevent me from contacting the disease	15	Willing	Negative	To know and confirm my status	Lack of friendly facilities
633	Fagge	12° 0' 24" N	8° 31' 44" E	Aisha	FSW	Tertiary	25 - 34	No	No	14 - 17 years	99	No		9	9	9	9	9	9	9	Willing	Willing	Willing	Not willing	Not willing	Willing	Willing	Not willing	Willing	Willing	Not willing	Not willing	Not willing	Not willing	Not willing	Not willing	Not willing	Yes	lack of knowledge about HIV service provider	Yes	To know about my status	Yes	To prevent me from contacting the disease	7	Not willing	Negative	To know and confirm my status	Lack of information and knowledge about HIV services
634	Fagge	12° 0' 24" N	8° 31' 44" E	Aisha	FSW	Secondary	18 - 24	Yes	No	Below 13 years	99	No		9	9	9	9	9	9	9	Not willing	Willing	Willing	Not willing	Not willing	Willing	Willing	Not willing	Not willing	Willing	Not willing	Not willing	Not willing	Not willing	Not willing	Willing	Willing	Yes	Stigmatization by providers	Yes	To know my status	Yes	To prevent me from contacting the disease	7	Not willing	Negative	To know and confirm my status	Stigmatization and harassment
635	Fagge	12° 0' 24" N	8° 31' 44" E	Aisha	FSW	Secondary	18 - 24	No	No	Below 13 years	99	No		9	9	9	9	9	9	9	Not willing	Willing	Willing	Not willing	Not willing	Willing	Willing	Not willing	Not willing	Willing	Not willing	Not willing	Willing	Not willing	Not willing	Willing	Not willing	Yes	lack of knowledge about HIV service provider	Yes	To know my status	Yes	For prevention	7	Not willing	Negative	To know and confirm my status	Lack of information and knowledge about HIV services
636	Fagge	12° 0' 24" N	8° 31' 44" E	Aisha	FSW	Secondary	25 - 34	No	No	14 - 17 years	99	No		9	9	9	9	9	9	9	Not willing	Willing	Willing	Not willing	Not willing	Willing	Willing	Not willing	Not willing	Willing	Not willing	Not willing	Willing	Not willing	Not willing	Not willing	Not willing	Yes	lack of knowledge about HIV service provider	Yes	To know my status	Yes	To know my status	6	Not willing	Negative	To know and confirm my status	Lack of information and knowledge about HIV services
637	Fagge	12° 0' 24" N	8° 31' 44" E	Aisha	FSW	Secondary	18 - 24	No	No	18 years and above	99	No		9	9	9	9	9	9	9	Not willing	Willing	Willing	Not willing	Not willing	Willing	Willing	Not willing	Willing	Not willing	Not willing	Not willing	Not willing	Not willing	Not willing	Not willing	Not willing	Yes	Stigmatization by providers	Yes	To know about my status	Yes	For prevention	5	Not willing	Negative	To know and confirm my status	Stigmatization and harassment
638	Fagge	12° 0' 24" N	8° 31' 44" E	Aisha	FSW	Secondary	25 - 34	No	No	Below 13 years	99	No		9	9	9	9	9	9	9	Willing	Willing	Willing	Not willing	Not willing	Willing	Willing	Not willing	Willing	Not willing	Not willing	Not willing	Willing	Not willing	Not willing	Not willing	Not willing	Yes	lack of friendly facilities	Yes	To know about my status	Yes	For prevention	7	Not willing	Negative	To know and confirm my status	Lack of friendly facilities
639	Fagge	12° 0' 24" N	8° 31' 44" E	Lawan Hassan Ahmad	FSW	Secondary	35 - 45	Yes	Yes	18 years and above	Having fun/love	Yes	Vaginal Anal	Yes	Yes	No	Always	Yes	More than one	Paid & recieved	Willing	Willing	Willing	Willing	Willing	Willing	Not willing	Not willing	Not willing	Willing	Not willing	Not willing	Willing	Willing	Willing	Willing	Not willing	Yes	Stigmatization by providers	No	Just like that	No	I don't like taking drugs	11	Not willing	Negative	To know and confirm my status	Stigmatization and harassment
640	Fagge	12° 0' 24" N	8° 31' 44" E	Lawan Hassan Ahmad	FSW	Secondary	25 - 34	Yes	Yes	Below 13 years	99	No		9	9	9	9	9	9	9	Willing	Not willing	Not willing	Not willing	Not willing	Willing	Not willing	Not willing	Not willing	Willing	Willing	Not willing	Willing	Not willing	Not willing	Not willing	Not willing	Yes	Inability to address police harrassment	No	Just like that	No	It have no any important to me	5	Not willing	Negative	To know and confirm my status	Stigmatization and harassment
641	Fagge	12° 0' 24" N	8° 31' 44" E	Lawan Hassan Ahmad	FSW	Secondary	25 - 34	Yes	Yes	14 - 17 years	99	No		9	9	9	9	9	9	9	Willing	Willing	Willing	Not willing	Not willing	Not willing	Not willing	Not willing	Not willing	Not willing	Not willing	Not willing	Not willing	Willing	Willing	Willing	Not willing	Yes	Lack of information specific to my group	Yes	To know my status	No	I don't know more about PrEP	6	Not willing	Negative	To know and confirm my status	Lack of information and knowledge about HIV services
642	Fagge	12° 0' 24" N	8° 31' 44" E	Lawan Hassan Ahmad	FSW	Primary	25 - 34	Yes	Yes	Below 13 years	99	No		9	9	9	9	9	9	9	Willing	Willing	Willing	Not willing	Not willing	Not willing	Not willing	Willing	Willing	Willing	Willing	Willing	Willing	Willing	Willing	Willing	Willing	Not Sure	Lack of information specific to my group	Yes	Just like that	No	Just like that	13	Willing	Negative	To know and confirm my status	Lack of information and knowledge about HIV services
643	Fagge	12° 0' 24" N	8° 31' 44" E	Aisha	FSW	Tertiary	Above 45	No	No	Below 13 years	99	No		9	9	9	9	9	9	9	Not willing	Not willing	Not willing	Not willing	Not willing	Not willing	Not willing	Not willing	Not willing	Not willing	Not willing	Not willing	Not willing	Not willing	Not willing	Not willing	Not willing	No	lack of knowledge about HIV service provider	No	To know my status	No	To know my status	0	Not willing	Negative	To know and confirm my status	Lack of information and knowledge about HIV services
644	Fagge	12° 0' 24" N	8° 31' 44" E	Aisha	FSW	Secondary	25 - 34	No	No	18 years and above	99	No		9	9	9	9	9	9	9	Not willing	Willing	Willing	Not willing	Not willing	Willing	Willing	Not willing	Not willing	Willing	Not willing	Not willing	Willing	Not willing	Not willing	Willing	Not willing	Yes	lack of knowledge about HIV service provider	Yes	To know my status	Yes	For prevention	7	Not willing	Negative	To know and confirm my status	Lack of information and knowledge about HIV services
645	Tarauni	11.9535° N	8.5642° E	Richard bawa frank	FSW	Tertiary	35 - 45	No	No	14 - 17 years	99	No		9	9	9	9	9	9	9	Willing	Willing	Willing	Willing	Willing	Willing	Not willing	Willing	Willing	Willing	Willing	Willing	Willing	Willing	Willing	Willing	Willing	Yes	Non-availability of service providers to manage stigma related crisis	Yes	Respond to get well in ur health	Yes	It important to use it very well	16	Willing	Negative	To know and confirm my status	Non-availability of HIV services provider
646	Tarauni	11.9535° N	8.5642° E	Richard bawa frank	FSW	Secondary	35 - 45	No	No	14 - 17 years	99	No		9	9	9	9	9	9	9	Willing	Willing	Willing	Willing	Willing	Willing	Not willing	Willing	Willing	Willing	Willing	Willing	Willing	Willing	Willing	Willing	Willing	Yes	Inability to provide HIV counselling services	Yes	Yes very important to no every bit of it	Yes	My reason is yes very good a health person to take that drugs for protection an self life	16	Willing	Negative	To know and confirm my status	Inability to provide HIV counselling services
647	Tarauni	11.9535° N	8.5642° E	Richard bawa frank	FSW	Secondary	35 - 45	No	No	Below 13 years	99	No		9	9	9	9	9	9	9	Willing	Willing	Willing	Not willing	Not willing	Not willing	Not willing	Willing	Willing	Willing	Willing	Willing	Willing	Willing	Willing	Willing	Willing	Yes	Inability to provide HIV counselling services	No	No i know my status period	No	No i no my statement of result perfect	13	Willing	Negative	To know and confirm my status	Inability to provide HIV counselling services
648	Tarauni	11.9535° N	8.5642° E	Richard bawa frank	FSW	Secondary	25 - 34	No	No	18 years and above	99	No		9	9	9	9	9	9	9	Willing	Willing	Willing	Willing	Willing	Willing	Not willing	Willing	Willing	Willing	Willing	Willing	Willing	Willing	Willing	Willing	Willing	Yes	Lack of accessible free services	Yes	It important to humam body as a result of save control	Yes	To know u are ok wit ur status by taking that drugs to be protect	16	Willing	Negative	To know and confirm my status	Lack of free accessible and comprehensive services
649	Tarauni	11.9535° N	8.5642° E	Richard bawa frank	FSW	Secondary	18 - 24	No	No	14 - 17 years	99	No		9	9	9	9	9	9	9	Willing	Willing	Willing	Willing	Willing	Willing	Willing	Willing	Willing	Willing	Willing	Willing	Willing	Willing	Willing	Willing	Willing	Yes	lack of friendly facilities	Yes	Yes i need it very important to know	No	I no my status an statement of my result checked my self all the time needed	17	Willing	Negative	To know and confirm my status	Lack of friendly facilities
650	Tarauni	11.9535° N	8.5642° E	Richard bawa frank	FSW	Secondary	Above 45	No	No	18 years and above	99	No		9	9	9	9	9	9	9	Willing	Willing	Willing	Not willing	Not willing	Willing	Not willing	Willing	Willing	Willing	Willing	Willing	Willing	Willing	Willing	Willing	Willing	Yes	lack of knowledge about HIV service provider	Yes	It is very good to have a test of all hiv /st to know ur result	Yes	To know my status an protect my self from sny disaese period	14	Willing	Negative	To know and confirm my status	Lack of information and knowledge about HIV services
